# Supplementary material for: Integrated vector management with the sterile insect technique component for the suppression of Aedes aegypti in an urban setting in Indonesia
Source: PLoS Negl Trop Dis. 2025 Jul 7;19(7):e0013290. doi: 10.1371/journal.pntd.0013290 (PMC12244676; doi:10.1371/journal.pntd.0013290)
Supplement: S1 Table — (XLSX) [file pntd.0013290.s002.xlsx]

## Sheet: SIT summary
Date of release	No of male released	Data collection	No of Eggs			Mean OI			Mean ODI			Eggs hatching
			release	control 1	control 2	release	control 1	control 2	release	control 1	control 2	release	se	control 1	se	control 2	se
		2022-02-07	867	2957	2140	86.67	86.21	100	33.35	118.28	71.33	83.1669	2.31845	80.8589	3.2681	83.5134	2.39424
		2022-02-15	1305	3093	1997	90	73.33	96.67	48.33	140.59	68.86	86.5241	2.12299	80.5451	2.02693	85.8102	1.68879
		2022-02-22	1449	2387	1621	83.33	89.29	92.86	57.96	95.48	62.35	90.8393	1.93033	85.8543	1.99177	82.9549	2.74808
		2022-02-28	1550	3046	1306	90	93.1	96.43	57.41	112.81	48.37	78.8856	2.60546	77.1096	2.03063	87.8541	2.55467
		2022-03-08	1214	2015	1007	86.67	89.66	96.67	46.69	77.5	34.72	81.7583	3.15825	83.8889	2.5859	89.8485	1.60261
		2022-03-13	1446	4730	1551	90	100	96.67	53.56	157.67	53.48	85.2624	2.52668	84.5777	1.83166	85.1419	2.55377
		2022-03-20	1921	3855	2364	93.33	86.67	93.33	68.61	148.27	84.43	84.6331	2.19308	75.6839	2.21865	79.9545	2.86783
		2022-03-28	2792	4613	2283	96.67	90	93.1	96.28	170.85	84.56	87.5665	2.16974	88.092	1.53644	86.8178	2.38657
		2022-04-04	1447	3117	1539	83.33	82.76	86.67	57.88	129.88	59.19	85.7883	3.2722	74.993	3.79426	84.3783	1.85533
		2022-04-11	1621	3727	2366	80	93.33	93.33	67.54	133.11	84.5	91.4034	1.73638	86.265	1.96091	84.3354	2.1863
		2022-04-18	1371	3454	2491	83.33	86.67	90	54.84	132.85	92.26	56.6448	4.43772	77.8564	2.69713	79.0829	2.64598
		2022-04-25
		2022-05-02
		2022-05-09	2623	4690	2544	96.67	93.33	92.59	90.45	167.5	101.76	89.053	1.58659	87.5708	2.26521	87.2555	2.0374
		2022-05-16	1732	3495	2518	86.67	89.66	93.1	66.62	134.42	93.26	84.2345	2.60969	86.4426	1.49397	84.3783	1.85533
2022-05-26	14894	2022-05-23	1379	4869	2149	76.67	90	93.33	59.96	180.33	76.75	86.8957	2.41083	84.3836	1.61559	83.775	2.05202
2022-06-02	23612	2022-05-30	1371	3488	2117	76.67	93.33	90	59.61	124.57	78.41	74.2477	3.04191	77.6252	3.36715	81.3694	2.6967
2022-06-09	32568	2022-06-06	1231	3503	2050	73.33	93.33	100	55.95	125.11	70.69	56.4524	4.29691	85.5036	1.55286	81.7584	2.48283
2022-06-16	24347	2022-06-13	1928	3686	2676	73.33	90	89.66	87.64	136.52	102.92	59.3523	3.75541	82.8572	1.99718	80.807	2.37737
2022-06-23	34247	2022-06-20	2188	4752	2199	76.67	96.55	96.67	95.13	169.71	75.83	51.3411	3.33611	88.6209	0.996869	86.2419	1.76827
2022-06-30	27403	2022-06-27	2154	5148	1994	83.33	96.67	86.21	86.16	177.52	79.76	36.8742	4.26157	86.3646	1.13926	89.5884	1.3554
2022-07-07	39217	2022-07-04	1967	4527	1545	76.67	100	100	85.52	150.9	53.28	38.6132	4.73647	84.1688	1.13721	78.7571	2.87571
2022-07-14	37808	2022-07-11	1074	3438	1895	67.86	93.33	90	56.53	122.79	70.19	46.2656	5.53026	80.0433	1.73501	86.333	1.8598
2022-07-21	25798	2022-07-18	1220	4425	1806	90	96.67	89.66	45.19	152.59	69.46	42.2126	4.21096	85.859	1.55629	85.3545	2.82947
2022-07-28	41754	2022-07-25	1554	4401	1901	86.67	96.55	89.29	59.77	157.18	76.04	33.9163	3.87788	79.71	1.65278	76.2913	2.61691
2022-08-04	43344	2022-08-01	1538	5345	2396	90	100	96.67	56.96	178.17	82.62	39.8813	2.77573	82.5587	1.27308	87.4737	2.43583
2022-08-11	33796	2022-08-08	1182	3173	1437	80	96.67	96.43	49.25	109.41	53.22	44.4918	5.20053	83.1097	1.27415	81.8052	4.84322
2022-08-18	29215	2022-08-15	1519	3476	1979	90	100	86.67	56.26	115.87	76.12	33.0097	4.12217	85.1766	1.42039	83.983	2.79802
2022-08-25	31055	2022-08-22	1524	4806	2213	93.33	96.67	89.29	54.43	165.72	88.52	40.8719	4.13801	78.9374	1.3214	82.5642	2.35411
2022-09-01	30750	2022-08-29	1189	4440	2044	86.67	100	92.86	45.73	148	78.62	46.712	3.33968	79.6863	1.60675	88.23	1.41786
2022-09-08	31888	2022-09-05	770	2343	1769	76.67	93.1	100	33.48	86.78	63.18	39.633	5.08072	82.6327	1.34055	80.7008	4.75789
2022-09-15	35910	2022-09-12	841	3729	2009	63.33	96.67	93.1	44.26	128.59	74.41	36.3299	4.54018	83.4019	1.51612	83.1639	2.42366
2022-09-22	24905	2022-09-19	1019	4519	2554	76.67	100	90	44.3	150.63	94.59	28.3455	4.13223	81.6235	1.30154	85.903	1.9728
2022-09-29	43850	2022-09-26	1076	4484	3223	93.33	93.33	89.66	38.43	160.14	123.96	30.9952	3.22856	84.3441	1.27804	82.1979	2.38948
2022-10-06	29816	2022-10-03	602	3193	2042	75.86	93.33	92.86	27.36	114.04	78.54	25.6735	5.26507	80.768	3.71642	83.7567	1.85589
2022-10-13	33000	2022-10-10	643	3819	2248	83.33	86.67	96.43	25.72	146.88	83.26	24.9318	4.6144	82.991	1.18823	81.3864	2.66548
2022-10-20	16000	2022-10-17	601	3318	1976	66.67	93.33	93.33	30.05	118.5	70.57	28.272	4.52115	84.3972	1.54034	88.0067	1.52007
2022-10-27	52087	2022-10-24	652	4073	2371	70	96.67	90	31.05	140.45	87.81	31.8387	5.73191	79.2004	3.18991	82.3355	1.95329
2022-11-03	32230	2022-10-31	636	5365	2778	76.67	96.67	83.33	27.65	185	111.12	20.9985	3.31855	87.4377	1.23765	78.2106	3.07186
		2022-11-07	587	4624	2315	70	96.67	90	27.95	159.45	85.74	15.9498	2.63616	84.9272	1.73804	84.1434	2.1163
		2022-11-14	851	4473	2256	76.67	90	86.21	37	165.67	90.24	79.0732	2.49722	84.1658	1.52303	83.4777	2.20177
		2022-11-21	1023	3842	2283	72.41	100	86.67	48.71	128.07	87.81	85.1437	2.74769	87.1642	1.36795	82.2407	2.61417

## Sheet: Ovitrap
Ovitrap code: week.locality.ovitrap no									Ovitrap code: week.locality.ovitrap no					Pre-intervention period = week 6 - 17
Sites: control=0, treated=1									Sites: release=1, control1=2, control2=3					Pre-release control measure period = week 18, 19, 20
Intervention: off-intervention=0, intervention=1									treatment: off-intervention=1, pcm=2, release=3					release period = week 21 - 44
Phase 2 all sites									Phase 2 release vs control1 - preintervention										Phase 2 release vs control1 - pcm										Phase 2 release vs control1 - release										Phase 2 release vs control2 - preintervention										Phase 2 release vs control2 - pcm
ovitrap	week	sites	intervention	unhatched	hatched	total_eggs	hr		ovitrap	week	sites	intervention	unhatched	hatched	total_eggs	hr	oi		ovitrap	week	sites	intervention	unhatched	hatched	total_eggs	hr	oi		ovitrap	week	sites	intervention	unhatched	hatched	total_eggs	hr	oi		ovitrap	week	sites	intervention	unhatched	hatched	total_eggs	hr	oi		ovitrap
feb1.01.01	6	1	0	7	8	15	0.533333		feb1.01.01	6	1	1	7	8	15	0.533333	1		may2.01.01	19	1	2	3	39	42	0.928571	1		may4.01.01	21	1	3	0	0	0		0		feb1.01.01	6	1	1	7	8	15	0.533333	1		may2.01.01
feb1.01.02	6	1	0	1	3	4	0.75		feb1.01.02	6	1	1	1	3	4	0.75	1		may2.01.02	19	1	2	32	151	183	0.825137	1		may4.01.02	21	1	3	10	39	49	0.795918	1		feb1.01.02	6	1	1	1	3	4	0.75	1		may2.01.02
feb1.01.03	6	1	0	6	52	58	0.896552		feb1.01.03	6	1	1	6	52	58	0.896552	1		may2.01.03	19	1	2	12	79	91	0.868132	1		may4.01.03	21	1	3	5	32	37	0.864865	1		feb1.01.03	6	1	1	6	52	58	0.896552	1		may2.01.03
feb1.01.04	6	1	0	22	126	148	0.851351		feb1.01.04	6	1	1	22	126	148	0.851351	1		may2.01.04	19	1	2	13	104	117	0.888889	1		may4.01.04	21	1	3	2	26	28	0.928571	1		feb1.01.04	6	1	1	22	126	148	0.851351	1		may2.01.04
feb1.01.05	6	1	0	4	30	34	0.882353		feb1.01.05	6	1	1	4	30	34	0.882353	1		may2.01.05	19	1	2	4	10	14	0.714286	1		may4.01.05	21	1	3	0	0	0		0		feb1.01.05	6	1	1	4	30	34	0.882353	1		may2.01.05
feb1.01.06	6	1	0	3	49	52	0.942308		feb1.01.06	6	1	1	3	49	52	0.942308	1		may2.01.06	19	1	2	20	120	140	0.857143	1		may4.01.06	21	1	3	2	37	39	0.948718	1		feb1.01.06	6	1	1	3	49	52	0.942308	1		may2.01.06
feb1.01.07	6	1	0	1	18	19	0.947368		feb1.01.07	6	1	1	1	18	19	0.947368	1		may2.01.07	19	1	2	7	13	20	0.65	1		may4.01.07	21	1	3	18	161	179	0.899441	1		feb1.01.07	6	1	1	1	18	19	0.947368	1		may2.01.07
feb1.01.08	6	1	0	0	4	4	1		feb1.01.08	6	1	1	0	4	4	1	1		may2.01.08	19	1	2	18	242	260	0.930769	1		may4.01.08	21	1	3	2	57	59	0.966102	1		feb1.01.08	6	1	1	0	4	4	1	1		may2.01.08
feb1.01.09	6	1	0	5	18	23	0.782609		feb1.01.09	6	1	1	5	18	23	0.782609	1		may2.01.09	19	1	2	2	9	11	0.818182	1		may4.01.09	21	1	3	6	64	70	0.914286	1		feb1.01.09	6	1	1	5	18	23	0.782609	1		may2.01.09
feb1.01.10	6	1	0	6	30	36	0.833333		feb1.01.10	6	1	1	6	30	36	0.833333	1		may2.01.10	19	1	2	16	132	148	0.891892	1		may4.01.10	21	1	3	3	25	28	0.892857	1		feb1.01.10	6	1	1	6	30	36	0.833333	1		may2.01.10
feb1.01.11	6	1	0	1	19	20	0.95		feb1.01.11	6	1	1	1	19	20	0.95	1		may2.01.11	19	1	2	6	177	183	0.967213	1		may4.01.11	21	1	3	8	98	106	0.924528	1		feb1.01.11	6	1	1	1	19	20	0.95	1		may2.01.11
feb1.01.12	6	1	0						feb1.01.12	6	1	1	0	0	0		0		may2.01.12	19	1	2	0	8	8	1	1		may4.01.12	21	1	3	0	0	0		0		feb1.01.12	6	1	1	0	0	0		0		may2.01.12
feb1.01.13	6	1	0	1	5	6	0.833333		feb1.01.13	6	1	1	1	5	6	0.833333	1		may2.01.13	19	1	2	16	101	117	0.863248	1		may4.01.13	21	1	3	7	76	83	0.915663	1		feb1.01.13	6	1	1	1	5	6	0.833333	1		may2.01.13
feb1.01.14	6	1	0	3	26	29	0.896552		feb1.01.14	6	1	1	3	26	29	0.896552	1		may2.01.14	19	1	2	0	7	7	1	1		may4.01.14	21	1	3	0	2	2	1	1		feb1.01.14	6	1	1	3	26	29	0.896552	1		may2.01.14
feb1.01.15	6	1	0						feb1.01.15	6	1	1	0	0	0		0		may2.01.15	19	1	2	2	90	92	0.978261	1		may4.01.15	21	1	3	4	33	37	0.891892	1		feb1.01.15	6	1	1	0	0	0		0		may2.01.15
feb1.01.16	6	1	0	16	22	38	0.578947		feb1.01.16	6	1	1	16	22	38	0.578947	1		may2.01.16	19	1	2	13	168	181	0.928177	1		may4.01.16	21	1	3	18	63	81	0.777778	1		feb1.01.16	6	1	1	16	22	38	0.578947	1		may2.01.16
feb1.01.17	6	1	0	4	11	15	0.733333		feb1.01.17	6	1	1	4	11	15	0.733333	1		may2.01.17	19	1	2	0	21	21	1	1		may4.01.17	21	1	3	2	14	16	0.875	1		feb1.01.17	6	1	1	4	11	15	0.733333	1		may2.01.17
feb1.01.18	6	1	0	2	6	8	0.75		feb1.01.18	6	1	1	2	6	8	0.75	1		may2.01.18	19	1	2	6	67	73	0.917808	1		may4.01.18	21	1	3	5	112	117	0.957265	1		feb1.01.18	6	1	1	2	6	8	0.75	1		may2.01.18
feb1.01.19	6	1	0	3	20	23	0.869565		feb1.01.19	6	1	1	3	20	23	0.869565	1		may2.01.19	19	1	2	8	60	68	0.882353	1		may4.01.19	21	1	3	0	0	0		0		feb1.01.19	6	1	1	3	20	23	0.869565	1		may2.01.19
feb1.01.20	6	1	0	3	8	11	0.727273		feb1.01.20	6	1	1	3	8	11	0.727273	1		may2.01.20	19	1	2	9	118	127	0.929134	1		may4.01.20	21	1	3	0	0	0		0		feb1.01.20	6	1	1	3	8	11	0.727273	1		may2.01.20
feb1.01.21	6	1	0	11	22	33	0.666667		feb1.01.21	6	1	1	11	22	33	0.666667	1		may2.01.21	19	1	2	1	68	69	0.985507	1		may4.01.21	21	1	3	9	19	28	0.678571	1		feb1.01.21	6	1	1	11	22	33	0.666667	1		may2.01.21
feb1.01.22	6	1	0	0	10	10	1		feb1.01.22	6	1	1	0	10	10	1	1		may2.01.22	19	1	2	2	12	14	0.857143	1		may4.01.22	21	1	3	0	16	16	1	1		feb1.01.22	6	1	1	0	10	10	1	1		may2.01.22
feb1.01.23	6	1	0						feb1.01.23	6	1	1	0	0	0		0		may2.01.23	19	1	2	0	21	21	1	1		may4.01.23	21	1	3	0	0	0		0		feb1.01.23	6	1	1	0	0	0		0		may2.01.23
feb1.01.24	6	1	0						feb1.01.24	6	1	1	0	0	0		0		may2.01.24	19	1	2	23	79	102	0.77451	1		may4.01.24	21	1	3	1	11	12	0.916667	1		feb1.01.24	6	1	1	0	0	0		0		may2.01.24
feb1.01.25	6	1	0	1	26	27	0.962963		feb1.01.25	6	1	1	1	26	27	0.962963	1		may2.01.25	19	1	2	0	0	0		0		may4.01.25	21	1	3	0	0	0		0		feb1.01.25	6	1	1	1	26	27	0.962963	1		may2.01.25
feb1.01.26	6	1	0	1	5	6	0.833333		feb1.01.26	6	1	1	1	5	6	0.833333	1		may2.01.26	19	1	2	2	19	21	0.904762	1		may4.01.26	21	1	3	2	29	31	0.935484	1		feb1.01.26	6	1	1	1	5	6	0.833333	1		may2.01.26
feb1.01.27	6	1	0	1	4	5	0.8		feb1.01.27	6	1	1	1	4	5	0.8	1		may2.01.27	19	1	2	4	22	26	0.846154	1		may4.01.27	21	1	3	1	2	3	0.666667	1		feb1.01.27	6	1	1	1	4	5	0.8	1		may2.01.27
feb1.01.28	6	1	0	4	20	24	0.833333		feb1.01.28	6	1	1	4	20	24	0.833333	1		may2.01.28	19	1	2	15	59	74	0.797297	1		may4.01.28	21	1	3	5	15	20	0.75	1		feb1.01.28	6	1	1	4	20	24	0.833333	1		may2.01.28
feb1.01.29	6	1	0	5	40	45	0.888889		feb1.01.29	6	1	1	5	40	45	0.888889	1		may2.01.29	19	1	2	4	38	42	0.904762	1		may4.01.29	21	1	3	5	82	87	0.942529	1		feb1.01.29	6	1	1	5	40	45	0.888889	1		may2.01.29
feb1.01.30	6	1	0	3	22	25	0.88		feb1.01.30	6	1	1	3	22	25	0.88	1		may2.01.30	19	1	2	11	120	131	0.916031	1		may4.01.30	21	1	3	37	44	81	0.54321	1		feb1.01.30	6	1	1	3	22	25	0.88	1		may2.01.30
feb1.04.01	6	0	0						feb1.04.01	6	2	1	0	0	0		0		may2.04.01	19	2	2	15	230	245	0.938776	1		may4.04.01	21	2	3	9	215	224	0.959821	1		feb1.11.01	6	3	1	3	30	33	0.909091	1		may2.11.01
feb1.04.02	6	0	0	2	70	72	0.972222		feb1.04.02	6	2	1	2	70	72	0.972222	1		may2.04.02	19	2	2	14	76	90	0.844444	1		may4.04.02	21	2	3	21	101	122	0.827869	1		feb1.11.02	6	3	1	9	12	21	0.571429	1		may2.11.02
feb1.04.03	6	0	0	7	42	49	0.857143		feb1.04.03	6	2	1	7	42	49	0.857143	1		may2.04.03	19	2	2	23	390	413	0.94431	1		may4.04.03	21	2	3	56	147	203	0.724138	1		feb1.11.03	6	3	1	29	155	184	0.842391	1		may2.11.03
feb1.04.04	6	0	0	1	2	3	0.666667		feb1.04.04	6	2	1	1	2	3	0.666667	1		may2.04.04	19	2	2	10	60	70	0.857143	1		may4.04.04	21	2	3	9	56	65	0.861538	1		feb1.11.04	6	3	1	7	32	39	0.820513	1		may2.11.04
feb1.04.05	6	0	0	13	104	117	0.888889		feb1.04.05	6	2	1	13	104	117	0.888889	1		may2.04.05	19	2	2	0	0	0		0		may4.04.05	21	2	3	0	0	0		0		feb1.11.05	6	3	1	2	16	18	0.888889	1		may2.11.05
feb1.04.06	6	0	0	6	62	68	0.911765		feb1.04.06	6	2	1	6	62	68	0.911765	1		may2.04.06	19	2	2	7	156	163	0.957055	1		may4.04.06	21	2	3	7	46	53	0.867925	1		feb1.11.06	6	3	1	3	8	11	0.727273	1		may2.11.06
feb1.04.07	6	0	0	42	129	171	0.754386		feb1.04.07	6	2	1	42	129	171	0.754386	1		may2.04.07	19	2	2	21	226	247	0.91498	1		may4.04.07	21	2	3	89	361	450	0.802222	1		feb1.11.07	6	3	1	16	168	184	0.913043	1		may2.11.07
feb1.04.08	6	0	0	27	381	408	0.933824		feb1.04.08	6	2	1	27	381	408	0.933824	1		may2.04.08	19	2	2	19	249	268	0.929104	1		may4.04.08	21	2	3	41	162	203	0.79803	1		feb1.11.08	6	3	1	2	19	21	0.904762	1		may2.11.08
feb1.04.09	6	0	0	20	6	26	0.230769		feb1.04.09	6	2	1	20	6	26	0.230769	1		may2.04.09	19	2	2	29	118	147	0.802721	1		may4.04.09	21	2	3	21	186	207	0.898551	1		feb1.11.09	6	3	1	33	249	282	0.882979	1		may2.11.09
feb1.04.10	6	0	0	0	2	2	1		feb1.04.10	6	2	1	0	2	2	1	1		may2.04.10	19	2	2	4	3	7	0.428571	1		may4.04.10	21	2	3	13	128	141	0.907801	1		feb1.11.10	6	3	1	15	95	110	0.863636	1		may2.11.10
feb1.04.11	6	0	0	12	57	69	0.826087		feb1.04.11	6	2	1	12	57	69	0.826087	1		may2.04.11	19	2	2	35	217	252	0.861111	1		may4.04.11	21	2	3	15	120	135	0.888889	1		feb1.11.11	6	3	1	24	53	77	0.688312	1		may2.11.11
feb1.04.12	6	0	0	9	61	70	0.871429		feb1.04.12	6	2	1	9	61	70	0.871429	1		may2.04.12	19	2	2	12	161	173	0.930636	1		may4.04.12	21	2	3	35	189	224	0.84375	1		feb1.11.12	6	3	1	16	35	51	0.686275	1		may2.11.12
feb1.04.13	6	0	0						feb1.04.13	6	2	1	0	0	0		0		may2.04.13	19	2	2	1	15	16	0.9375	1		may4.04.13	21	2	3	0	0	0		0		feb1.11.13	6	3	1	4	6	10	0.6	1		may2.11.13
feb1.04.14	6	0	0	7	21	28	0.75		feb1.04.14	6	2	1	7	21	28	0.75	1		may2.04.14	19	2	2	7	119	126	0.944444	1		may4.04.14	21	2	3	32	196	228	0.859649	1		feb1.11.14	6	3	1	12	21	33	0.636364	1		may2.11.14
feb1.04.15	6	0	0						feb1.04.15	6	2	1	0	0	0		0		may2.04.15	19	2	2	16	122	138	0.884058	1		may4.04.15	21	2	3	3	25	28	0.892857	1		feb1.11.15	6	3	1	23	308	331	0.930514	1		may2.11.15
feb1.04.16	6	0	0						feb1.04.16	6	2	1	0	0	0		0		may2.04.16	19	2	2	30	415	445	0.932584	1		may4.04.16	21	2	3	9	231	240	0.9625	1		feb1.11.16	6	3	1	1	22	23	0.956522	1		may2.11.16
feb1.04.17	6	0	0	9	81	90	0.9		feb1.04.17	6	2	1	9	81	90	0.9	1		may2.04.17	19	2	2	27	224	251	0.89243	1		may4.04.17	21	2	3	56	114	170	0.670588	1		feb1.11.17	6	3	1	5	41	46	0.891304	1		may2.11.17
feb1.04.18	6	0	0	14	35	49	0.714286		feb1.04.18	6	2	1	14	35	49	0.714286	1		may2.04.18	19	2	2	21	141	162	0.87037	1		may4.04.18	21	2	3	41	124	165	0.751515	1		feb1.11.18	6	3	1	6	68	74	0.918919	1		may2.11.18
feb1.04.19	6	0	0	4	72	76	0.947368		feb1.04.19	6	2	1	4	72	76	0.947368	1		may2.04.19	19	2	2	24	245	269	0.910781	1		may4.04.19	21	2	3	9	135	144	0.9375	1		feb1.11.19	6	3	1	0	0	0		0		may2.11.19
feb1.04.20	6	0	0	42	51	93	0.548387		feb1.04.20	6	2	1	42	51	93	0.548387	1		may2.04.20	19	2	2	0	0	0		0		may4.04.20	21	2	3	0	0	0		0		feb1.11.20	6	3	1	6	94	100	0.94	1		may2.11.20
feb1.04.21	6	0	0	21	170	191	0.890052		feb1.04.21	6	2	1	21	170	191	0.890052	1		may2.04.21	19	2	2	7	69	76	0.907895	1		may4.04.21	21	2	3	13	94	107	0.878505	1		feb1.11.21	6	3	1	11	116	127	0.913386	1		may2.11.21
feb1.04.22	6	0	0	8	35	43	0.813953		feb1.04.22	6	2	1	8	35	43	0.813953	1		may2.04.22	19	2	2	13	153	166	0.921687	1		may4.04.22	21	2	3	6	56	62	0.903226	1		feb1.11.22	6	3	1	8	101	109	0.926606	1		may2.11.22
feb1.04.23	6	0	0						feb1.04.23	6	2	1	0	0	0		0		may2.04.23	19	2	2	11	12	23	0.521739	1		may4.04.23	21	2	3	27	50	77	0.649351	1		feb1.11.23	6	3	1	1	27	28	0.964286	1		may2.11.23
feb1.04.24	6	0	0	31	149	180	0.827778		feb1.04.24	6	2	1	31	149	180	0.827778	1		may2.04.24	19	2	2	1	24	25	0.96	1		may4.04.24	21	2	3	29	84	113	0.743363	1		feb1.11.24	6	3	1	2	13	15	0.866667	1		may2.11.24
feb1.04.25	6	0	0	24	146	170	0.858824		feb1.04.25	6	2	1	24	146	170	0.858824	1		may2.04.25	19	2	2	14	116	130	0.892308	1		may4.04.25	21	2	3	3	56	59	0.949153	1		feb1.11.25	6	3	1	7	8	15	0.533333	1		may2.11.25
feb1.04.26	6	0	0	17	79	96	0.822917		feb1.04.26	6	2	1	17	79	96	0.822917	1		may2.04.26	19	2	2	18	164	182	0.901099	1		may4.04.26	21	2	3	20	151	171	0.883041	1		feb1.11.26	6	3	1	3	53	56	0.946429	1		may2.11.26
feb1.04.27	6	0	0	13	47	60	0.783333		feb1.04.27	6	2	1	13	47	60	0.783333	1		may2.04.27	19	2	2	2	36	38	0.947368	1		may4.04.27	21	2	3	13	37	50	0.74	1		feb1.11.27	6	3	1	9	113	122	0.92623	1		may2.11.27
feb1.04.28	6	0	0	27	228	255	0.894118		feb1.04.28	6	2	1	27	228	255	0.894118	1		may2.04.28	19	2	2	7	49	56	0.875	1		may4.04.28	21	2	3	23	134	157	0.853503	1		feb1.11.28	6	3	1	9	57	66	0.863636	1		may2.11.28
feb1.04.29	6	0	0	16	46	62	0.741935		feb1.04.29	6	2	1	16	46	62	0.741935	1		may2.04.29	19	2	2	16	227	243	0.934156	1		may4.04.29	21	2	3	50	286	336	0.85119	1		feb1.11.29	6	3	1	0	0	0		0		may2.11.29
feb1.04.30	6	0	0						feb1.04.30	6	2	1	0	0	0		0		may2.04.30	19	2	2	24	172	196	0.877551	1		may4.04.30	21	2	3	22	157	179	0.877095	1		feb1.11.30	6	3	1	4	27	31	0.870968	1		may2.11.30
feb1.11.01	6	0	0	3	30	33	0.909091		feb2.01.01	7	1	1	4	53	57	0.929825	1		may3.01.01	20	1	2	5	29	34	0.852941	1		may5.01.01	22	1	3	0	0	0		0		feb2.01.01	7	1	1	4	53	57	0.929825	1		may3.01.01
feb1.11.02	6	0	0	9	12	21	0.571429		feb2.01.02	7	1	1	0	3	3	1	1		may3.01.02	20	1	2	10	62	72	0.861111	1		may5.01.02	22	1	3	12	26	38	0.684211	1		feb2.01.02	7	1	1	0	3	3	1	1		may3.01.02
feb1.11.03	6	0	0	29	155	184	0.842391		feb2.01.03	7	1	1	5	10	15	0.666667	1		may3.01.03	20	1	2	1	45	46	0.978261	1		may5.01.03	22	1	3	13	41	54	0.759259	1		feb2.01.03	7	1	1	5	10	15	0.666667	1		may3.01.03
feb1.11.04	6	0	0	7	32	39	0.820513		feb2.01.04	7	1	1	3	55	58	0.948276	1		may3.01.04	20	1	2	12	137	149	0.919463	1		may5.01.04	22	1	3	22	80	102	0.784314	1		feb2.01.04	7	1	1	3	55	58	0.948276	1		may3.01.04
feb1.11.05	6	0	0	2	16	18	0.888889		feb2.01.05	7	1	1	1	18	19	0.947368	1		may3.01.05	20	1	2	0	0	0		0		may5.01.05	22	1	3	10	19	29	0.655172	1		feb2.01.05	7	1	1	1	18	19	0.947368	1		may3.01.05
feb1.11.06	6	0	0	3	8	11	0.727273		feb2.01.06	7	1	1	9	37	46	0.804348	1		may3.01.06	20	1	2	18	49	67	0.731343	1		may5.01.06	22	1	3	17	34	51	0.666667	1		feb2.01.06	7	1	1	9	37	46	0.804348	1		may3.01.06
feb1.11.07	6	0	0	16	168	184	0.913043		feb2.01.07	7	1	1	11	53	64	0.828125	1		may3.01.07	20	1	2	1	37	38	0.973684	1		may5.01.07	22	1	3	0	0	0		0		feb2.01.07	7	1	1	11	53	64	0.828125	1		may3.01.07
feb1.11.08	6	0	0	2	19	21	0.904762		feb2.01.08	7	1	1	0	2	2	1	1		may3.01.08	20	1	2	4	23	27	0.851852	1		may5.01.08	22	1	3	13	38	51	0.745098	1		feb2.01.08	7	1	1	0	2	2	1	1		may3.01.08
feb1.11.09	6	0	0	33	249	282	0.882979		feb2.01.09	7	1	1	2	13	15	0.866667	1		may3.01.09	20	1	2	1	30	31	0.967742	1		may5.01.09	22	1	3	17	31	48	0.645833	1		feb2.01.09	7	1	1	2	13	15	0.866667	1		may3.01.09
feb1.11.10	6	0	0	15	95	110	0.863636		feb2.01.10	7	1	1	10	18	28	0.642857	1		may3.01.10	20	1	2	3	7	10	0.7	1		may5.01.10	22	1	3	6	24	30	0.8	1		feb2.01.10	7	1	1	10	18	28	0.642857	1		may3.01.10
feb1.11.11	6	0	0	24	53	77	0.688312		feb2.01.11	7	1	1	1	12	13	0.923077	1		may3.01.11	20	1	2	7	157	164	0.957317	1		may5.01.11	22	1	3	12	47	59	0.79661	1		feb2.01.11	7	1	1	1	12	13	0.923077	1		may3.01.11
feb1.11.12	6	0	0	16	35	51	0.686275		feb2.01.12	7	1	1	0	0	0		0		may3.01.12	20	1	2	0	0	0		0		may5.01.12	22	1	3	0	0	0		0		feb2.01.12	7	1	1	0	0	0		0		may3.01.12
feb1.11.13	6	0	0	4	6	10	0.6		feb2.01.13	7	1	1	2	11	13	0.846154	1		may3.01.13	20	1	2	4	11	15	0.733333	1		may5.01.13	22	1	3	29	104	133	0.781955	1		feb2.01.13	7	1	1	2	11	13	0.846154	1		may3.01.13
feb1.11.14	6	0	0	12	21	33	0.636364		feb2.01.14	7	1	1	1	2	3	0.666667	1		may3.01.14	20	1	2	12	105	117	0.897436	1		may5.01.14	22	1	3	5	54	59	0.915254	1		feb2.01.14	7	1	1	1	2	3	0.666667	1		may3.01.14
feb1.11.15	6	0	0	23	308	331	0.930514		feb2.01.15	7	1	1	8	77	85	0.905882	1		may3.01.15	20	1	2	0	0	0		0		may5.01.15	22	1	3	17	15	32	0.46875	1		feb2.01.15	7	1	1	8	77	85	0.905882	1		may3.01.15
feb1.11.16	6	0	0	1	22	23	0.956522		feb2.01.16	7	1	1	5	179	184	0.972826	1		may3.01.16	20	1	2	34	90	124	0.725806	1		may5.01.16	22	1	3	13	52	65	0.8	1		feb2.01.16	7	1	1	5	179	184	0.972826	1		may3.01.16
feb1.11.17	6	0	0	5	41	46	0.891304		feb2.01.17	7	1	1	4	33	37	0.891892	1		may3.01.17	20	1	2	0	0	0		0		may5.01.17	22	1	3	3	3	6	0.5	1		feb2.01.17	7	1	1	4	33	37	0.891892	1		may3.01.17
feb1.11.18	6	0	0	6	68	74	0.918919		feb2.01.18	7	1	1	5	46	51	0.901961	1		may3.01.18	20	1	2	5	41	46	0.891304	1		may5.01.18	22	1	3	0	0	0		0		feb2.01.18	7	1	1	5	46	51	0.901961	1		may3.01.18
feb1.11.19	6	0	0						feb2.01.19	7	1	1	9	75	84	0.892857	1		may3.01.19	20	1	2	6	167	173	0.965318	1		may5.01.19	22	1	3	1	21	22	0.954545	1		feb2.01.19	7	1	1	9	75	84	0.892857	1		may3.01.19
feb1.11.20	6	0	0	6	94	100	0.94		feb2.01.20	7	1	1	0	0	0		0		may3.01.20	20	1	2	0	11	11	1	1		may5.01.20	22	1	3	7	59	66	0.893939	1		feb2.01.20	7	1	1	0	0	0		0		may3.01.20
feb1.11.21	6	0	0	11	116	127	0.913386		feb2.01.21	7	1	1	2	5	7	0.714286	1		may3.01.21	20	1	2	2	20	22	0.909091	1		may5.01.21	22	1	3	0	0	0		0		feb2.01.21	7	1	1	2	5	7	0.714286	1		may3.01.21
feb1.11.22	6	0	0	8	101	109	0.926606		feb2.01.22	7	1	1	9	38	47	0.808511	1		may3.01.22	20	1	2	10	24	34	0.705882	1		may5.01.22	22	1	3	23	35	58	0.603448	1		feb2.01.22	7	1	1	9	38	47	0.808511	1		may3.01.22
feb1.11.23	6	0	0	1	27	28	0.964286		feb2.01.23	7	1	1	0	19	19	1	1		may3.01.23	20	1	2	5	8	13	0.615385	1		may5.01.23	22	1	3	0	0	0		0		feb2.01.23	7	1	1	0	19	19	1	1		may3.01.23
feb1.11.24	6	0	0	2	13	15	0.866667		feb2.01.24	7	1	1	0	33	33	1	1		may3.01.24	20	1	2	2	10	12	0.833333	1		may5.01.24	22	1	3	1	27	28	0.964286	1		feb2.01.24	7	1	1	0	33	33	1	1		may3.01.24
feb1.11.25	6	0	0	7	8	15	0.533333		feb2.01.25	7	1	1	4	21	25	0.84	1		may3.01.25	20	1	2	0	17	17	1	1		may5.01.25	22	1	3	16	17	33	0.515152	1		feb2.01.25	7	1	1	4	21	25	0.84	1		may3.01.25
feb1.11.26	6	0	0	3	53	56	0.946429		feb2.01.26	7	1	1	0	0	0		0		may3.01.26	20	1	2	11	9	20	0.45	1		may5.01.26	22	1	3	6	40	46	0.869565	1		feb2.01.26	7	1	1	0	0	0		0		may3.01.26
feb1.11.27	6	0	0	9	113	122	0.92623		feb2.01.27	7	1	1	19	37	56	0.660714	1		may3.01.27	20	1	2	2	15	17	0.882353	1		may5.01.27	22	1	3	0	0	0		0		feb2.01.27	7	1	1	19	37	56	0.660714	1		may3.01.27
feb1.11.28	6	0	0	9	57	66	0.863636		feb2.01.28	7	1	1	17	136	153	0.888889	1		may3.01.28	20	1	2	2	6	8	0.75	1		may5.01.28	22	1	3	27	94	121	0.77686	1		feb2.01.28	7	1	1	17	136	153	0.888889	1		may3.01.28
feb1.11.29	6	0	0						feb2.01.29	7	1	1	3	34	37	0.918919	1		may3.01.29	20	1	2	2	20	22	0.909091	1		may5.01.29	22	1	3	6	70	76	0.921053	1		feb2.01.29	7	1	1	3	34	37	0.918919	1		may3.01.29
feb1.11.30	6	0	0	4	27	31	0.870968		feb2.01.30	7	1	1	6	51	57	0.894737	1		may3.01.30	20	1	2	24	125	149	0.838926	1		may5.01.30	22	1	3	17	23	40	0.575	1		feb2.01.30	7	1	1	6	51	57	0.894737	1		may3.01.30
feb2.01.01	7	1	0	4	53	57	0.929825		feb2.04.01	7	2	1	10	82	92	0.891304	1		may3.04.01	20	2	2	29	166	195	0.851282	1		may5.04.01	22	2	3	42	175	217	0.806452	1		feb2.11.01	7	3	1	6	21	27	0.777778	1		may3.11.01
feb2.01.02	7	1	0	0	3	3	1		feb2.04.02	7	2	1	3	22	25	0.88	1		may3.04.02	20	2	2	11	150	161	0.931677	1		may5.04.02	22	2	3	13	59	72	0.819444	1		feb2.11.02	7	3	1	8	18	26	0.692308	1		may3.11.02
feb2.01.03	7	1	0	5	10	15	0.666667		feb2.04.03	7	2	1	55	223	278	0.802158	1		may3.04.03	20	2	2	54	330	384	0.859375	1		may5.04.03	22	2	3	51	183	234	0.782051	1		feb2.11.03	7	3	1	35	121	156	0.775641	1		may3.11.03
feb2.01.04	7	1	0	3	55	58	0.948276		feb2.04.04	7	2	1	0	0	0		0		may3.04.04	20	2	2	19	55	74	0.743243	1		may5.04.04	22	2	3	3	14	17	0.823529	1		feb2.11.04	7	3	1	10	44	54	0.814815	1		may3.11.04
feb2.01.05	7	1	0	1	18	19	0.947368		feb2.04.05	7	2	1	20	77	97	0.793814	1		may3.04.05	20	2	2	5	57	62	0.919355	1		may5.04.05	22	2	3	3	11	14	0.785714	1		feb2.11.05	7	3	1	6	116	122	0.95082	1		may3.11.05
feb2.01.06	7	1	0	9	37	46	0.804348		feb2.04.06	7	2	1	12	41	53	0.773585	1		may3.04.06	20	2	2	11	94	105	0.895238	1		may5.04.06	22	2	3	8	0	8	0	1		feb2.11.06	7	3	1	9	66	75	0.88	1		may3.11.06
feb2.01.07	7	1	0	11	53	64	0.828125		feb2.04.07	7	2	1	39	185	224	0.825893	1		may3.04.07	20	2	2	27	224	251	0.89243	1		may5.04.07	22	2	3	25	203	228	0.890351	1		feb2.11.07	7	3	1	2	16	18	0.888889	1		may3.11.07
feb2.01.08	7	1	0	0	2	2	1		feb2.04.08	7	2	1	77	170	247	0.688259	1		may3.04.08	20	2	2	38	130	168	0.77381	1		may5.04.08	22	2	3	19	76	95	0.8	1		feb2.11.08	7	3	1	12	50	62	0.806452	1		may3.11.08
feb2.01.09	7	1	0	2	13	15	0.866667		feb2.04.09	7	2	1	40	106	146	0.726027	1		may3.04.09	20	2	2	7	141	148	0.952703	1		may5.04.09	22	2	3	5	13	18	0.722222	1		feb2.11.09	7	3	1	0	0	0		0		may3.11.09
feb2.01.10	7	1	0	10	18	28	0.642857		feb2.04.10	7	2	1	0	0	0		0		may3.04.10	20	2	2	0	0	0		0		may5.04.10	22	2	3	12	27	39	0.692308	1		feb2.11.10	7	3	1	4	52	56	0.928571	1		may3.11.10
feb2.01.11	7	1	0	1	12	13	0.923077		feb2.04.11	7	2	1	38	264	302	0.874172	1		may3.04.11	20	2	2	26	80	106	0.754717	1		may5.04.11	22	2	3	34	158	192	0.822917	1		feb2.11.11	7	3	1	7	43	50	0.86	1		may3.11.11
feb2.01.12	7	1	0						feb2.04.12	7	2	1	0	18	18	1	1		may3.04.12	20	2	2	9	53	62	0.854839	1		may5.04.12	22	2	3	25	145	170	0.852941	1		feb2.11.12	7	3	1	12	164	176	0.931818	1		may3.11.12
feb2.01.13	7	1	0	2	11	13	0.846154		feb2.04.13	7	2	1	0	0	0		0		may3.04.13	20	2	2	0	0	0		0		may5.04.13	22	2	3	0	0	0		0		feb2.11.13	7	3	1	1	46	47	0.978723	1		may3.11.13
feb2.01.14	7	1	0	1	2	3	0.666667		feb2.04.14	7	2	1	10	35	45	0.777778	1		may3.04.14	20	2	2	0	64	64	1	1		may5.04.14	22	2	3	10	72	82	0.878049	1		feb2.11.14	7	3	1	2	42	44	0.954545	1		may3.11.14
feb2.01.15	7	1	0	8	77	85	0.905882		feb2.04.15	7	2	1	0	0	0		0		may3.04.15	20	2	2	5	25	30	0.833333	1		may5.04.15	22	2	3	16	30	46	0.652174	1		feb2.11.15	7	3	1	10	75	85	0.882353	1		may3.11.15
feb2.01.16	7	1	0	5	179	184	0.972826		feb2.04.16	7	2	1	0	0	0		0		may3.04.16	20	2	2	92	227	319	0.711599	1		may5.04.16	22	2	3	89	289	378	0.76455	1		feb2.11.16	7	3	1	44	176	220	0.8	1		may3.11.16
feb2.01.17	7	1	0	4	33	37	0.891892		feb2.04.17	7	2	1	36	82	118	0.694915	1		may3.04.17	20	2	2	25	151	176	0.857955	1		may5.04.17	22	2	3	12	75	87	0.862069	1		feb2.11.17	7	3	1	23	133	156	0.852564	1		may3.11.17
feb2.01.18	7	1	0	5	46	51	0.901961		feb2.04.18	7	2	1	37	147	184	0.798913	1		may3.04.18	20	2	2	27	75	102	0.735294	1		may5.04.18	22	2	3	23	132	155	0.851613	1		feb2.11.18	7	3	1	0	26	26	1	1		may3.11.18
feb2.01.19	7	1	0	9	75	84	0.892857		feb2.04.19	7	2	1	15	24	39	0.615385	1		may3.04.19	20	2	2	0	0	0		0		may5.04.19	22	2	3	27	149	176	0.846591	1		feb2.11.19	7	3	1	8	34	42	0.809524	1		may3.11.19
feb2.01.20	7	1	0						feb2.04.20	7	2	1	0	0	0		0		may3.04.20	20	2	2	0	0	0		0		may5.04.20	22	2	3	0	0	0		0		feb2.11.20	7	3	1	4	15	19	0.789474	1		may3.11.20
feb2.01.21	7	1	0	2	5	7	0.714286		feb2.04.21	7	2	1	32	70	102	0.686275	1		may3.04.21	20	2	2	8	56	64	0.875	1		may5.04.21	22	2	3	5	6	11	0.545455	1		feb2.11.21	7	3	1	3	6	9	0.666667	1		may3.11.21
feb2.01.22	7	1	0	9	38	47	0.808511		feb2.04.22	7	2	1	13	102	115	0.886957	1		may3.04.22	20	2	2	12	61	73	0.835616	1		may5.04.22	22	2	3	7	63	70	0.9	1		feb2.11.22	7	3	1	21	94	115	0.817391	1		may3.11.22
feb2.01.23	7	1	0	0	19	19	1		feb2.04.23	7	2	1	0	0	0		0		may3.04.23	20	2	2	4	35	39	0.897436	1		may5.04.23	22	2	3	24	64	88	0.727273	1		feb2.11.23	7	3	1	11	25	36	0.694444	1		may3.11.23
feb2.01.24	7	1	0	0	33	33	1		feb2.04.24	7	2	1	0	0	0		0		may3.04.24	20	2	2	11	114	125	0.912	1		may5.04.24	22	2	3	8	47	55	0.854545	1		feb2.11.24	7	3	1	7	31	38	0.815789	1		may3.11.24
feb2.01.25	7	1	0	4	21	25	0.84		feb2.04.25	7	2	1	58	250	308	0.811688	1		may3.04.25	20	2	2	5	59	64	0.921875	1		may5.04.25	22	2	3	26	153	179	0.854749	1		feb2.11.25	7	3	1	26	117	143	0.818182	1		may3.11.25
feb2.01.26	7	1	0						feb2.04.26	7	2	1	14	185	199	0.929648	1		may3.04.26	20	2	2	2	53	55	0.963636	1		may5.04.26	22	2	3	23	181	204	0.887255	1		feb2.11.26	7	3	1	2	36	38	0.947368	1		may3.11.26
feb2.01.27	7	1	0	19	37	56	0.660714		feb2.04.27	7	2	1	12	102	114	0.894737	1		may3.04.27	20	2	2	0	0	0		0		may5.04.27	22	2	3	0	0	0		0		feb2.11.27	7	3	1	1	10	11	0.909091	1		may3.11.27
feb2.01.28	7	1	0	17	136	153	0.888889		feb2.04.28	7	2	1	19	77	96	0.802083	1		may3.04.28	20	2	2	12	143	155	0.922581	1		may5.04.28	22	2	3	16	120	136	0.882353	1		feb2.11.28	7	3	1	25	179	204	0.877451	1		may3.11.28
feb2.01.29	7	1	0	3	34	37	0.918919		feb2.04.29	7	2	1	22	70	92	0.76087	1		may3.04.29	20	2	2	28	139	167	0.832335	1		may5.04.29	22	2	3	25	137	162	0.845679	1		feb2.11.29	7	3	1	1	27	28	0.964286	1		may3.11.29
feb2.01.30	7	1	0	6	51	57	0.894737		feb2.04.30	7	2	1	0	0	0		0		may3.04.30	20	2	2	14	106	120	0.883333	1		may5.04.30	22	2	3	18	76	94	0.808511	1		feb2.11.30	7	3	1	0	2	2	1	1		may3.11.30
feb2.04.01	7	0	0	10	82	92	0.891304		feb3.01.01	8	1	1	0	0	0		0												jun1.01.01	23	1	3	17	22	39	0.564103	1		feb3.01.01	8	1	1	0	0	0		0
feb2.04.02	7	0	0	3	22	25	0.88		feb3.01.02	8	1	1	0	0	0		0												jun1.01.02	23	1	3	10	57	67	0.850746	1		feb3.01.02	8	1	1	0	0	0		0
feb2.04.03	7	0	0	55	223	278	0.802158		feb3.01.03	8	1	1	8	95	103	0.92233	1												jun1.01.03	23	1	3	0	0	0		0		feb3.01.03	8	1	1	8	95	103	0.92233	1
feb2.04.04	7	0	0						feb3.01.04	8	1	1	25	145	170	0.852941	1												jun1.01.04	23	1	3	36	99	135	0.733333	1		feb3.01.04	8	1	1	25	145	170	0.852941	1
feb2.04.05	7	0	0	20	77	97	0.793814		feb3.01.05	8	1	1	2	19	21	0.904762	1												jun1.01.05	23	1	3	0	0	0		0		feb3.01.05	8	1	1	2	19	21	0.904762	1
feb2.04.06	7	0	0	12	41	53	0.773585		feb3.01.06	8	1	1	2	25	27	0.925926	1												jun1.01.06	23	1	3	22	21	43	0.488372	1		feb3.01.06	8	1	1	2	25	27	0.925926	1
feb2.04.07	7	0	0	39	185	224	0.825893		feb3.01.07	8	1	1	1	5	6	0.833333	1												jun1.01.07	23	1	3	9	23	32	0.71875	1		feb3.01.07	8	1	1	1	5	6	0.833333	1
feb2.04.08	7	0	0	77	170	247	0.688259		feb3.01.08	8	1	1	0	0	0		0												jun1.01.08	23	1	3	7	21	28	0.75	1		feb3.01.08	8	1	1	0	0	0		0
feb2.04.09	7	0	0	40	106	146	0.726027		feb3.01.09	8	1	1	3	14	17	0.823529	1												jun1.01.09	23	1	3	78	34	112	0.303571	1		feb3.01.09	8	1	1	3	14	17	0.823529	1
feb2.04.10	7	0	0						feb3.01.10	8	1	1	7	93	100	0.93	1												jun1.01.10	23	1	3	11	6	17	0.352941	1		feb3.01.10	8	1	1	7	93	100	0.93	1
feb2.04.11	7	0	0	38	264	302	0.874172		feb3.01.11	8	1	1	1	18	19	0.947368	1												jun1.01.11	23	1	3	47	79	126	0.626984	1		feb3.01.11	8	1	1	1	18	19	0.947368	1
feb2.04.12	7	0	0	0	18	18	1		feb3.01.12	8	1	1	0	0	0		0												jun1.01.12	23	1	3	0	0	0		0		feb3.01.12	8	1	1	0	0	0		0
feb2.04.13	7	0	0						feb3.01.13	8	1	1	9	110	119	0.92437	1												jun1.01.13	23	1	3	5	11	16	0.6875	1		feb3.01.13	8	1	1	9	110	119	0.92437	1
feb2.04.14	7	0	0	10	35	45	0.777778		feb3.01.14	8	1	1	4	89	93	0.956989	1												jun1.01.14	23	1	3	0	0	0		0		feb3.01.14	8	1	1	4	89	93	0.956989	1
feb2.04.15	7	0	0						feb3.01.15	8	1	1	2	15	17	0.882353	1												jun1.01.15	23	1	3	18	15	33	0.454545	1		feb3.01.15	8	1	1	2	15	17	0.882353	1
feb2.04.16	7	0	0						feb3.01.16	8	1	1	0	5	5	1	1												jun1.01.16	23	1	3	12	29	41	0.707317	1		feb3.01.16	8	1	1	0	5	5	1	1
feb2.04.17	7	0	0	36	82	118	0.694915		feb3.01.17	8	1	1	5	40	45	0.888889	1												jun1.01.17	23	1	3	3	10	13	0.769231	1		feb3.01.17	8	1	1	5	40	45	0.888889	1
feb2.04.18	7	0	0	37	147	184	0.798913		feb3.01.18	8	1	1	3	25	28	0.892857	1												jun1.01.18	23	1	3	38	24	62	0.387097	1		feb3.01.18	8	1	1	3	25	28	0.892857	1
feb2.04.19	7	0	0	15	24	39	0.615385		feb3.01.19	8	1	1	5	74	79	0.936709	1												jun1.01.19	23	1	3	34	31	65	0.476923	1		feb3.01.19	8	1	1	5	74	79	0.936709	1
feb2.04.20	7	0	0						feb3.01.20	8	1	1	0	26	26	1	1												jun1.01.20	23	1	3	17	40	57	0.701754	1		feb3.01.20	8	1	1	0	26	26	1	1
feb2.04.21	7	0	0	32	70	102	0.686275		feb3.01.21	8	1	1	2	26	28	0.928571	1												jun1.01.21	23	1	3	0	0	0		0		feb3.01.21	8	1	1	2	26	28	0.928571	1
feb2.04.22	7	0	0	13	102	115	0.886957		feb3.01.22	8	1	1	2	27	29	0.931034	1												jun1.01.22	23	1	3	4	26	30	0.866667	1		feb3.01.22	8	1	1	2	27	29	0.931034	1
feb2.04.23	7	0	0						feb3.01.23	8	1	1	1	12	13	0.923077	1												jun1.01.23	23	1	3	0	0	0		0		feb3.01.23	8	1	1	1	12	13	0.923077	1
feb2.04.24	7	0	0						feb3.01.24	8	1	1	13	14	27	0.518519	1												jun1.01.24	23	1	3	0	0	0		0		feb3.01.24	8	1	1	13	14	27	0.518519	1
feb2.04.25	7	0	0	58	250	308	0.811688		feb3.01.25	8	1	1	0	4	4	1	1												jun1.01.25	23	1	3	8	8	16	0.5	1		feb3.01.25	8	1	1	0	4	4	1	1
feb2.04.26	7	0	0	14	185	199	0.929648		feb3.01.26	8	1	1	20	108	128	0.84375	1												jun1.01.26	23	1	3	51	12	63	0.190476	1		feb3.01.26	8	1	1	20	108	128	0.84375	1
feb2.04.27	7	0	0	12	102	114	0.894737		feb3.01.27	8	1	1	0	6	6	1	1												jun1.01.27	23	1	3	14	5	19	0.263158	1		feb3.01.27	8	1	1	0	6	6	1	1
feb2.04.28	7	0	0	19	77	96	0.802083		feb3.01.28	8	1	1	10	164	174	0.942529	1												jun1.01.28	23	1	3	0	0	0		0		feb3.01.28	8	1	1	10	164	174	0.942529	1
feb2.04.29	7	0	0	22	70	92	0.76087		feb3.01.29	8	1	1	0	0	0		0												jun1.01.29	23	1	3	0	0	0		0		feb3.01.29	8	1	1	0	0	0		0
feb2.04.30	7	0	0						feb3.01.30	8	1	1	0	11	11	1	1												jun1.01.30	23	1	3	7	6	13	0.461538	1		feb3.01.30	8	1	1	0	11	11	1	1
feb2.11.01	7	0	0	6	21	27	0.777778		feb3.04.01	8	2	1	7	43	50	0.86	1												jun1.04.01	23	2	3	58	96	154	0.623377	1		feb3.11.01	8	3	1	29	82	111	0.738739	1
feb2.11.02	7	0	0	8	18	26	0.692308		feb3.04.02	8	2	1	1	27	28	0.964286	1												jun1.04.02	23	2	3	32	125	157	0.796178	1		feb3.11.02	8	3	1	1	25	26	0.961538	1
feb2.11.03	7	0	0	35	121	156	0.775641		feb3.04.03	8	2	1	0	23	23	1	1												jun1.04.03	23	2	3	17	82	99	0.828283	1		feb3.11.03	8	3	1	1	10	11	0.909091	1
feb2.11.04	7	0	0	10	44	54	0.814815		feb3.04.04	8	2	1	16	103	119	0.865546	1												jun1.04.04	23	2	3	17	123	140	0.878571	1		feb3.11.04	8	3	1	5	104	109	0.954128	1
feb2.11.05	7	0	0	6	116	122	0.95082		feb3.04.05	8	2	1	3	32	35	0.914286	1												jun1.04.05	23	2	3	0	2	2	1	1		feb3.11.05	8	3	1	0	0	0		0
feb2.11.06	7	0	0	9	66	75	0.88		feb3.04.06	8	2	1	3	37	40	0.925	1												jun1.04.06	23	2	3	5	45	50	0.9	1		feb3.11.06	8	3	1	2	14	16	0.875	1
feb2.11.07	7	0	0	2	16	18	0.888889		feb3.04.07	8	2	1	41	164	205	0.8	1												jun1.04.07	23	2	3	21	91	112	0.8125	1		feb3.11.07	8	3	1	26	133	159	0.836478	1
feb2.11.08	7	0	0	12	50	62	0.806452		feb3.04.08	8	2	1	8	99	107	0.925234	1												jun1.04.08	23	2	3	34	233	267	0.872659	1		feb3.11.08	8	3	1	18	52	70	0.742857	1
feb2.11.09	7	0	0						feb3.04.09	8	2	1	5	119	124	0.959677	1												jun1.04.09	23	2	3	21	54	75	0.72	1		feb3.11.09	8	3	1	2	14	16	0.875	1
feb2.11.10	7	0	0	4	52	56	0.928571		feb3.04.10	8	2	1	8	44	52	0.846154	1												jun1.04.10	23	2	3	11	52	63	0.825397	1		feb3.11.10	8	3	1	0	16	16	1	1
feb2.11.11	7	0	0	7	43	50	0.86		feb3.04.11	8	2	1	18	148	166	0.891566	1												jun1.04.11	23	2	3	5	90	95	0.947368	1		feb3.11.11	8	3	1	8	65	73	0.890411	1
feb2.11.12	7	0	0	12	164	176	0.931818		feb3.04.12	8	2	1	27	50	77	0.649351	1												jun1.04.12	23	2	3	24	105	129	0.813953	1		feb3.11.12	8	3	1	1	2	3	0.666667	1
feb2.11.13	7	0	0	1	46	47	0.978723		feb3.04.13	8	2	1	0	0	0		0												jun1.04.13	23	2	3	0	1	1	1	1		feb3.11.13	8	3	1	0	0	0		0
feb2.11.14	7	0	0	2	42	44	0.954545		feb3.04.14	8	2	1	0	0	0		0												jun1.04.14	23	2	3	17	73	90	0.811111	1		feb3.11.14	8	3	1	7	53	60	0.883333	1
feb2.11.15	7	0	0	10	75	85	0.882353		feb3.04.15	8	2	1	0	0	0		0												jun1.04.15	23	2	3	17	84	101	0.831683	1		feb3.11.15	8	3	1	22	209	231	0.904762	1
feb2.11.16	7	0	0	44	176	220	0.8		feb3.04.16	8	2	1	16	30	46	0.652174	1												jun1.04.16	23	2	3	58	205	263	0.779468	1		feb3.11.16	8	3	1	15	97	112	0.866071	1
feb2.11.17	7	0	0	23	133	156	0.852564		feb3.04.17	8	2	1	21	66	87	0.758621	1												jun1.04.17	23	2	3	14	70	84	0.833333	1		feb3.11.17	8	3	1	0	0	0		0
feb2.11.18	7	0	0	0	26	26	1		feb3.04.18	8	2	1	28	129	157	0.821656	1												jun1.04.18	23	2	3	11	98	109	0.899083	1		feb3.11.18	8	3	1	0	0	0		0
feb2.11.19	7	0	0	8	34	42	0.809524		feb3.04.19	8	2	1	4	56	60	0.933333	1												jun1.04.19	23	2	3	22	168	190	0.884211	1		feb3.11.19	8	3	1	8	65	73	0.890411	1
feb2.11.20	7	0	0	4	15	19	0.789474		feb3.04.20	8	2	1	0	0	0		0												jun1.04.20	23	2	3	0	0	0		0		feb3.11.20	8	3	1	12	52	64	0.8125	1
feb2.11.21	7	0	0	3	6	9	0.666667		feb3.04.21	8	2	1	3	95	98	0.969388	1												jun1.04.21	23	2	3	14	81	95	0.852632	1		feb3.11.21	8	3	1	23	41	64	0.640625	1
feb2.11.22	7	0	0	21	94	115	0.817391		feb3.04.22	8	2	1	21	93	114	0.815789	1												jun1.04.22	23	2	3	0	16	16	1	1		feb3.11.22	8	3	1	11	73	84	0.869048	1
feb2.11.23	7	0	0	11	25	36	0.694444		feb3.04.23	8	2	1	0	0	0		0												jun1.04.23	23	2	3	4	21	25	0.84	1		feb3.11.23	8	3	1	40	28	68	0.411765	1
feb2.11.24	7	0	0	7	31	38	0.815789		feb3.04.24	8	2	1	4	65	69	0.942029	1												jun1.04.24	23	2	3	0	0	0		0		feb3.11.24	8	3	1	1	10	11	0.909091	1
feb2.11.25	7	0	0	26	117	143	0.818182		feb3.04.25	8	2	1	11	99	110	0.9	1												jun1.04.25	23	2	3	36	187	223	0.838565	1		feb3.11.25	8	3	1	0	0	0		0
feb2.11.26	7	0	0	2	36	38	0.947368		feb3.04.26	8	2	1	4	12	16	0.75	1												jun1.04.26	23	2	3	23	162	185	0.875676	1		feb3.11.26	8	3	1	4	34	38	0.894737	1
feb2.11.27	7	0	0	1	10	11	0.909091		feb3.04.27	8	2	1	7	16	23	0.695652	1												jun1.04.27	23	2	3	0	0	0		0		feb3.11.27	8	3	1	4	7	11	0.636364	1
feb2.11.28	7	0	0	25	179	204	0.877451		feb3.04.28	8	2	1	7	120	127	0.944882	1												jun1.04.28	23	2	3	8	62	70	0.885714	1		feb3.11.28	8	3	1	0	1	1	1	1
feb2.11.29	7	0	0	1	27	28	0.964286		feb3.04.29	8	2	1	21	74	95	0.778947	1												jun1.04.29	23	2	3	19	149	168	0.886905	1		feb3.11.29	8	3	1	1	2	3	0.666667	1
feb2.11.30	7	0	0	0	2	2	1		feb3.04.30	8	2	1	2	18	20	0.9	1												jun1.04.30	23	2	3	22	124	146	0.849315	1		feb3.11.30	8	3	1	14	131	145	0.903448	1
feb3.01.01	8	1	0						feb4.01.01	9	1	1	4	6	10	0.6	1												jun2.01.01	24	1	3	18	33	51	0.647059	1		feb4.01.01	9	1	1	4	6	10	0.6	1
feb3.01.02	8	1	0						feb4.01.02	9	1	1	3	4	7	0.571429	1												jun2.01.02	24	1	3	25	41	66	0.621212	1		feb4.01.02	9	1	1	3	4	7	0.571429	1
feb3.01.03	8	1	0	8	95	103	0.92233		feb4.01.03	9	1	1	15	57	72	0.791667	1												jun2.01.03	24	1	3	20	86	106	0.811321	1		feb4.01.03	9	1	1	15	57	72	0.791667	1
feb3.01.04	8	1	0	25	145	170	0.852941		feb4.01.04	9	1	1	0	0	0		0												jun2.01.04	24	1	3	89	45	134	0.335821	1		feb4.01.04	9	1	1	0	0	0		0
feb3.01.05	8	1	0	2	19	21	0.904762		feb4.01.05	9	1	1	26	51	77	0.662338	1												jun2.01.05	24	1	3	0	0	0		0		feb4.01.05	9	1	1	26	51	77	0.662338	1
feb3.01.06	8	1	0	2	25	27	0.925926		feb4.01.06	9	1	1	3	40	43	0.930233	1												jun2.01.06	24	1	3	31	11	42	0.261905	1		feb4.01.06	9	1	1	3	40	43	0.930233	1
feb3.01.07	8	1	0	1	5	6	0.833333		feb4.01.07	9	1	1	12	95	107	0.88785	1												jun2.01.07	24	1	3	51	119	170	0.7	1		feb4.01.07	9	1	1	12	95	107	0.88785	1
feb3.01.08	8	1	0						feb4.01.08	9	1	1	8	40	48	0.833333	1												jun2.01.08	24	1	3	24	31	55	0.563636	1		feb4.01.08	9	1	1	8	40	48	0.833333	1
feb3.01.09	8	1	0	3	14	17	0.823529		feb4.01.09	9	1	1	6	22	28	0.785714	1												jun2.01.09	24	1	3	22	21	43	0.488372	1		feb4.01.09	9	1	1	6	22	28	0.785714	1
feb3.01.10	8	1	0	7	93	100	0.93		feb4.01.10	9	1	1	13	52	65	0.8	1												jun2.01.10	24	1	3	22	24	46	0.521739	1		feb4.01.10	9	1	1	13	52	65	0.8	1
feb3.01.11	8	1	0	1	18	19	0.947368		feb4.01.11	9	1	1	17	105	122	0.860656	1												jun2.01.11	24	1	3	11	43	54	0.796296	1		feb4.01.11	9	1	1	17	105	122	0.860656	1
feb3.01.12	8	1	0						feb4.01.12	9	1	1	0	0	0		0												jun2.01.12	24	1	3	0	0	0		0		feb4.01.12	9	1	1	0	0	0		0
feb3.01.13	8	1	0	9	110	119	0.92437		feb4.01.13	9	1	1	23	157	180	0.872222	1												jun2.01.13	24	1	3	49	167	216	0.773148	1		feb4.01.13	9	1	1	23	157	180	0.872222	1
feb3.01.14	8	1	0	4	89	93	0.956989		feb4.01.14	9	1	1	4	48	52	0.923077	1												jun2.01.14	24	1	3	0	0	0		0		feb4.01.14	9	1	1	4	48	52	0.923077	1
feb3.01.15	8	1	0	2	15	17	0.882353		feb4.01.15	9	1	1	6	7	13	0.538462	1												jun2.01.15	24	1	3	19	76	95	0.8	1		feb4.01.15	9	1	1	6	7	13	0.538462	1
feb3.01.16	8	1	0	0	5	5	1		feb4.01.16	9	1	1	21	31	52	0.596154	1												jun2.01.16	24	1	3	14	48	62	0.774194	1		feb4.01.16	9	1	1	21	31	52	0.596154	1
feb3.01.17	8	1	0	5	40	45	0.888889		feb4.01.17	9	1	1	1	3	4	0.75	1												jun2.01.17	24	1	3	10	3	13	0.230769	1		feb4.01.17	9	1	1	1	3	4	0.75	1
feb3.01.18	8	1	0	3	25	28	0.892857		feb4.01.18	9	1	1	2	9	11	0.818182	1												jun2.01.18	24	1	3	110	77	187	0.411765	1		feb4.01.18	9	1	1	2	9	11	0.818182	1
feb3.01.19	8	1	0	5	74	79	0.936709		feb4.01.19	9	1	1	0	7	7	1	1												jun2.01.19	24	1	3	8	8	16	0.5	1		feb4.01.19	9	1	1	0	7	7	1	1
feb3.01.20	8	1	0	0	26	26	1		feb4.01.20	9	1	1	1	17	18	0.944444	1												jun2.01.20	24	1	3	0	0	0		0		feb4.01.20	9	1	1	1	17	18	0.944444	1
feb3.01.21	8	1	0	2	26	28	0.928571		feb4.01.21	9	1	1	2	9	11	0.818182	1												jun2.01.21	24	1	3	0	0	0		0		feb4.01.21	9	1	1	2	9	11	0.818182	1
feb3.01.22	8	1	0	2	27	29	0.931034		feb4.01.22	9	1	1	0	10	10	1	1												jun2.01.22	24	1	3	4	15	19	0.789474	1		feb4.01.22	9	1	1	0	10	10	1	1
feb3.01.23	8	1	0	1	12	13	0.923077		feb4.01.23	9	1	1	6	32	38	0.842105	1												jun2.01.23	24	1	3	0	0	0		0		feb4.01.23	9	1	1	6	32	38	0.842105	1
feb3.01.24	8	1	0	13	14	27	0.518519		feb4.01.24	9	1	1	18	69	87	0.793103	1												jun2.01.24	24	1	3	46	92	138	0.666667	1		feb4.01.24	9	1	1	18	69	87	0.793103	1
feb3.01.25	8	1	0	0	4	4	1		feb4.01.25	9	1	1	0	0	0		0												jun2.01.25	24	1	3	0	0	0		0		feb4.01.25	9	1	1	0	0	0		0
feb3.01.26	8	1	0	20	108	128	0.84375		feb4.01.26	9	1	1	2	9	11	0.818182	1												jun2.01.26	24	1	3	22	62	84	0.738095	1		feb4.01.26	9	1	1	2	9	11	0.818182	1
feb3.01.27	8	1	0	0	6	6	1		feb4.01.27	9	1	1	19	67	86	0.77907	1												jun2.01.27	24	1	3	33	36	69	0.521739	1		feb4.01.27	9	1	1	19	67	86	0.77907	1
feb3.01.28	8	1	0	10	164	174	0.942529		feb4.01.28	9	1	1	4	10	14	0.714286	1												jun2.01.28	24	1	3	13	17	30	0.566667	1		feb4.01.28	9	1	1	4	10	14	0.714286	1
feb3.01.29	8	1	0						feb4.01.29	9	1	1	16	16	32	0.5	1												jun2.01.29	24	1	3	0	0	0		0		feb4.01.29	9	1	1	16	16	32	0.5	1
feb3.01.30	8	1	0	0	11	11	1		feb4.01.30	9	1	1	5	33	38	0.868421	1												jun2.01.30	24	1	3	43	50	93	0.537634	1		feb4.01.30	9	1	1	5	33	38	0.868421	1
feb3.04.01	8	0	0	7	43	50	0.86		feb4.04.01	9	2	1	22	109	131	0.832061	1												jun2.04.01	24	2	3	27	115	142	0.809859	1		feb4.11.01	9	3	1	11	95	106	0.896226	1
feb3.04.02	8	0	0	1	27	28	0.964286		feb4.04.02	9	2	1	8	33	41	0.804878	1												jun2.04.02	24	2	3	0	2	2	1	1		feb4.11.02	9	3	1	14	55	69	0.797101	1
feb3.04.03	8	0	0	0	23	23	1		feb4.04.03	9	2	1	15	27	42	0.642857	1												jun2.04.03	24	2	3	18	56	74	0.756757	1		feb4.11.03	9	3	1	4	45	49	0.918367	1
feb3.04.04	8	0	0	16	103	119	0.865546		feb4.04.04	9	2	1	34	84	118	0.711864	1												jun2.04.04	24	2	3	1	14	15	0.933333	1		feb4.11.04	9	3	1	0	0	0		0
feb3.04.05	8	0	0	3	32	35	0.914286		feb4.04.05	9	2	1	26	36	62	0.580645	1												jun2.04.05	24	2	3	0	0	0		0		feb4.11.05	9	3	1	0	6	6	1	1
feb3.04.06	8	0	0	3	37	40	0.925		feb4.04.06	9	2	1	60	139	199	0.698492	1												jun2.04.06	24	2	3	13	47	60	0.783333	1		feb4.11.06	9	3	1	0	0	0		0
feb3.04.07	8	0	0	41	164	205	0.8		feb4.04.07	9	2	1	88	178	266	0.669173	1												jun2.04.07	24	2	3	66	128	194	0.659794	1		feb4.11.07	9	3	1	3	29	32	0.90625	1
feb3.04.08	8	0	0	8	99	107	0.925234		feb4.04.08	9	2	1	0	0	0		0												jun2.04.08	24	2	3	40	103	143	0.72028	1		feb4.11.08	9	3	1	10	118	128	0.921875	1
feb3.04.09	8	0	0	5	119	124	0.959677		feb4.04.09	9	2	1	9	22	31	0.709677	1												jun2.04.09	24	2	3	13	38	51	0.745098	1		feb4.11.09	9	3	1	0	0	0		0
feb3.04.10	8	0	0	8	44	52	0.846154		feb4.04.10	9	2	1	2	10	12	0.833333	1												jun2.04.10	24	2	3	12	70	82	0.853659	1		feb4.11.10	9	3	1	0	12	12	1	1
feb3.04.11	8	0	0	18	148	166	0.891566		feb4.04.11	9	2	1	37	244	281	0.868327	1												jun2.04.11	24	2	3	53	171	224	0.763393	1		feb4.11.11	9	3	1	1	21	22	0.954545	1
feb3.04.12	8	0	0	27	50	77	0.649351		feb4.04.12	9	2	1	22	69	91	0.758242	1												jun2.04.12	24	2	3	29	106	135	0.785185	1		feb4.11.12	9	3	1	0	0	0		0
feb3.04.13	8	0	0						feb4.04.13	9	2	1	7	27	34	0.794118	1												jun2.04.13	24	2	3	0	0	0		0		feb4.11.13	9	3	1	0	2	2	1	1
feb3.04.14	8	0	0						feb4.04.14	9	2	1	6	33	39	0.846154	1												jun2.04.14	24	2	3	8	69	77	0.896104	1		feb4.11.14	9	3	1	2	42	44	0.954545	1
feb3.04.15	8	0	0						feb4.04.15	9	2	1	0	0	0		0												jun2.04.15	24	2	3	2	40	42	0.952381	1		feb4.11.15	9	3	1	35	108	143	0.755245	1
feb3.04.16	8	0	0	16	30	46	0.652174		feb4.04.16	9	2	1	15	145	160	0.90625	1												jun2.04.16	24	2	3	36	77	113	0.681416	1		feb4.11.16	9	3	1	0	0	0		0
feb3.04.17	8	0	0	21	66	87	0.758621		feb4.04.17	9	2	1	55	50	105	0.47619	1												jun2.04.17	24	2	3	39	134	173	0.774566	1		feb4.11.17	9	3	1	1	8	9	0.888889	1
feb3.04.18	8	0	0	28	129	157	0.821656		feb4.04.18	9	2	1	18	71	89	0.797753	1												jun2.04.18	24	2	3	65	293	358	0.818436	1		feb4.11.18	9	3	1	0	3	3	1	1
feb3.04.19	8	0	0	4	56	60	0.933333		feb4.04.19	9	2	1	5	35	40	0.875	1												jun2.04.19	24	2	3	24	156	180	0.866667	1		feb4.11.19	9	3	1	17	26	43	0.604651	1
feb3.04.20	8	0	0						feb4.04.20	9	2	1	0	0	0		0												jun2.04.20	24	2	3	0	0	0		0		feb4.11.20	9	3	1	8	96	104	0.923077	1
feb3.04.21	8	0	0	3	95	98	0.969388		feb4.04.21	9	2	1	16	71	87	0.816092	1												jun2.04.21	24	2	3	36	170	206	0.825243	1		feb4.11.21	9	3	1	0	0	0		0
feb3.04.22	8	0	0	21	93	114	0.815789		feb4.04.22	9	2	1	13	120	133	0.902256	1												jun2.04.22	24	2	3	20	274	294	0.931973	1		feb4.11.22	9	3	1	5	54	59	0.915254	1
feb3.04.23	8	0	0						feb4.04.23	9	2	1	3	5	8	0.625	1												jun2.04.23	24	2	3	6	79	85	0.929412	1		feb4.11.23	9	3	1	39	61	100	0.61	1
feb3.04.24	8	0	0	4	65	69	0.942029		feb4.04.24	9	2	1	5	17	22	0.772727	1												jun2.04.24	24	2	3	1	24	25	0.96	1		feb4.11.24	9	3	1	16	52	68	0.764706	1
feb3.04.25	8	0	0	11	99	110	0.9		feb4.04.25	9	2	1	27	101	128	0.789062	1												jun2.04.25	24	2	3	7	141	148	0.952703	1		feb4.11.25	9	3	1	12	23	35	0.657143	1
feb3.04.26	8	0	0	4	12	16	0.75		feb4.04.26	9	2	1	27	66	93	0.709677	1												jun2.04.26	24	2	3	1	6	7	0.857143	1		feb4.11.26	9	3	1	2	16	18	0.888889	1
feb3.04.27	8	0	0	7	16	23	0.695652		feb4.04.27	9	2	1	17	77	94	0.819149	1												jun2.04.27	24	2	3	2	14	16	0.875	1		feb4.11.27	9	3	1	0	7	7	1	1
feb3.04.28	8	0	0	7	120	127	0.944882		feb4.04.28	9	2	1	10	73	83	0.879518	1												jun2.04.28	24	2	3	51	182	233	0.781116	1		feb4.11.28	9	3	1	9	78	87	0.896552	1
feb3.04.29	8	0	0	21	74	95	0.778947		feb4.04.29	9	2	1	16	76	92	0.826087	1												jun2.04.29	24	2	3	17	142	159	0.893082	1		feb4.11.29	9	3	1	3	61	64	0.953125	1
feb3.04.30	8	0	0	2	18	20	0.9		feb4.04.30	9	2	1	1	7	8	0.875	1												jun2.04.30	24	2	3	63	82	145	0.565517	1		feb4.11.30	9	3	1	0	0	0		0
feb3.11.01	8	0	0	29	82	111	0.738739		mar1.01.01	10	1	1	2	8	10	0.8	1												jun3.01.01	25	1	3	0	0	0		0		mar1.01.01	10	1	1	2	8	10	0.8	1
feb3.11.02	8	0	0	1	25	26	0.961538		mar1.01.02	10	1	1	0	0	0		0												jun3.01.02	25	1	3	14	26	40	0.65	1		mar1.01.02	10	1	1	0	0	0		0
feb3.11.03	8	0	0	1	10	11	0.909091		mar1.01.03	10	1	1	13	113	126	0.896825	1												jun3.01.03	25	1	3	60	132	192	0.6875	1		mar1.01.03	10	1	1	13	113	126	0.896825	1
feb3.11.04	8	0	0	5	104	109	0.954128		mar1.01.04	10	1	1	4	70	74	0.945946	1												jun3.01.04	25	1	3	65	98	163	0.601227	1		mar1.01.04	10	1	1	4	70	74	0.945946	1
feb3.11.05	8	0	0						mar1.01.05	10	1	1	0	0	0		0												jun3.01.05	25	1	3	2	3	5	0.6	1		mar1.01.05	10	1	1	0	0	0		0
feb3.11.06	8	0	0	2	14	16	0.875		mar1.01.06	10	1	1	5	34	39	0.871795	1												jun3.01.06	25	1	3	60	56	116	0.482759	1		mar1.01.06	10	1	1	5	34	39	0.871795	1
feb3.11.07	8	0	0	26	133	159	0.836478		mar1.01.07	10	1	1	3	21	24	0.875	1												jun3.01.07	25	1	3	74	30	104	0.288462	1		mar1.01.07	10	1	1	3	21	24	0.875	1
feb3.11.08	8	0	0	18	52	70	0.742857		mar1.01.08	10	1	1	4	28	32	0.875	1												jun3.01.08	25	1	3	24	84	108	0.777778	1		mar1.01.08	10	1	1	4	28	32	0.875	1
feb3.11.09	8	0	0	2	14	16	0.875		mar1.01.09	10	1	1	0	14	14	1	1												jun3.01.09	25	1	3	2	2	4	0.5	1		mar1.01.09	10	1	1	0	14	14	1	1
feb3.11.10	8	0	0	0	16	16	1		mar1.01.10	10	1	1	0	0	0		0												jun3.01.10	25	1	3	19	7	26	0.269231	1		mar1.01.10	10	1	1	0	0	0		0
feb3.11.11	8	0	0	8	65	73	0.890411		mar1.01.11	10	1	1	12	36	48	0.75	1												jun3.01.11	25	1	3	80	111	191	0.581152	1		mar1.01.11	10	1	1	12	36	48	0.75	1
feb3.11.12	8	0	0	1	2	3	0.666667		mar1.01.12	10	1	1	0	0	0		0												jun3.01.12	25	1	3	11	5	16	0.3125	1		mar1.01.12	10	1	1	0	0	0		0
feb3.11.13	8	0	0						mar1.01.13	10	1	1	0	9	9	1	1												jun3.01.13	25	1	3	94	191	285	0.670175	1		mar1.01.13	10	1	1	0	9	9	1	1
feb3.11.14	8	0	0	7	53	60	0.883333		mar1.01.14	10	1	1	1	19	20	0.95	1												jun3.01.14	25	1	3	0	0	0		0		mar1.01.14	10	1	1	1	19	20	0.95	1
feb3.11.15	8	0	0	22	209	231	0.904762		mar1.01.15	10	1	1	2	3	5	0.6	1												jun3.01.15	25	1	3	52	55	107	0.514019	1		mar1.01.15	10	1	1	2	3	5	0.6	1
feb3.11.16	8	0	0	15	97	112	0.866071		mar1.01.16	10	1	1	16	149	165	0.90303	1												jun3.01.16	25	1	3	30	33	63	0.52381	1		mar1.01.16	10	1	1	16	149	165	0.90303	1
feb3.11.17	8	0	0						mar1.01.17	10	1	1	20	49	69	0.710145	1												jun3.01.17	25	1	3	4	2	6	0.333333	1		mar1.01.17	10	1	1	20	49	69	0.710145	1
feb3.11.18	8	0	0						mar1.01.18	10	1	1	14	27	41	0.658537	1												jun3.01.18	25	1	3	10	18	28	0.642857	1		mar1.01.18	10	1	1	14	27	41	0.658537	1
feb3.11.19	8	0	0	8	65	73	0.890411		mar1.01.19	10	1	1	10	66	76	0.868421	1												jun3.01.19	25	1	3	5	22	27	0.814815	1		mar1.01.19	10	1	1	10	66	76	0.868421	1
feb3.11.20	8	0	0	12	52	64	0.8125		mar1.01.20	10	1	1	19	79	98	0.806122	1												jun3.01.20	25	1	3	92	86	178	0.483146	1		mar1.01.20	10	1	1	19	79	98	0.806122	1
feb3.11.21	8	0	0	23	41	64	0.640625		mar1.01.21	10	1	1	14	19	33	0.575758	1												jun3.01.21	25	1	3	0	0	0		0		mar1.01.21	10	1	1	14	19	33	0.575758	1
feb3.11.22	8	0	0	11	73	84	0.869048		mar1.01.22	10	1	1	6	10	16	0.625	1												jun3.01.22	25	1	3	62	18	80	0.225	1		mar1.01.22	10	1	1	6	10	16	0.625	1
feb3.11.23	8	0	0	40	28	68	0.411765		mar1.01.23	10	1	1	1	22	23	0.956522	1												jun3.01.23	25	1	3	24	15	39	0.384615	1		mar1.01.23	10	1	1	1	22	23	0.956522	1
feb3.11.24	8	0	0	1	10	11	0.909091		mar1.01.24	10	1	1	12	25	37	0.675676	1												jun3.01.24	25	1	3	0	0	0		0		mar1.01.24	10	1	1	12	25	37	0.675676	1
feb3.11.25	8	0	0						mar1.01.25	10	1	1	0	0	0		0												jun3.01.25	25	1	3	62	47	109	0.431193	1		mar1.01.25	10	1	1	0	0	0		0
feb3.11.26	8	0	0	4	34	38	0.894737		mar1.01.26	10	1	1	3	2	5	0.4	1												jun3.01.26	25	1	3	0	0	0		0		mar1.01.26	10	1	1	3	2	5	0.4	1
feb3.11.27	8	0	0	4	7	11	0.636364		mar1.01.27	10	1	1	1	21	22	0.954545	1												jun3.01.27	25	1	3	20	23	43	0.534884	1		mar1.01.27	10	1	1	1	21	22	0.954545	1
feb3.11.28	8	0	0	0	1	1	1		mar1.01.28	10	1	1	3	72	75	0.96	1												jun3.01.28	25	1	3	0	0	0		0		mar1.01.28	10	1	1	3	72	75	0.96	1
feb3.11.29	8	0	0	1	2	3	0.666667		mar1.01.29	10	1	1	0	5	5	1	1												jun3.01.29	25	1	3	0	0	0		0		mar1.01.29	10	1	1	0	5	5	1	1
feb3.11.30	8	0	0	14	131	145	0.903448		mar1.01.30	10	1	1	7	25	32	0.78125	1												jun3.01.30	25	1	3	1	1	2	0.5	1		mar1.01.30	10	1	1	7	25	32	0.78125	1
feb4.01.01	9	1	0	4	6	10	0.6		mar1.04.01	10	2	1	1	25	26	0.961538	1												jun3.04.01	25	2	3	19	93	112	0.830357	1		mar1.11.01	10	3	1	3	9	12	0.75	1
feb4.01.02	9	1	0	3	4	7	0.571429		mar1.04.02	10	2	1	3	45	48	0.9375	1												jun3.04.02	25	2	3	23	130	153	0.849673	1		mar1.11.02	10	3	1	2	9	11	0.818182	1
feb4.01.03	9	1	0	15	57	72	0.791667		mar1.04.03	10	2	1	28	95	123	0.772358	1												jun3.04.03	25	2	3	26	247	273	0.904762	1		mar1.11.03	10	3	1	1	18	19	0.947368	1
feb4.01.04	9	1	0						mar1.04.04	10	2	1	0	0	0		0												jun3.04.04	25	2	3	20	100	120	0.833333	1		mar1.11.04	10	3	1	3	24	27	0.888889	1
feb4.01.05	9	1	0	26	51	77	0.662338		mar1.04.05	10	2	1	0	0	0		0												jun3.04.05	25	2	3	0	0	0		0		mar1.11.05	10	3	1	0	5	5	1	1
feb4.01.06	9	1	0	3	40	43	0.930233		mar1.04.06	10	2	1	21	25	46	0.543478	1												jun3.04.06	25	2	3	10	135	145	0.931034	1		mar1.11.06	10	3	1	0	0	0		0
feb4.01.07	9	1	0	12	95	107	0.88785		mar1.04.07	10	2	1	15	117	132	0.886364	1												jun3.04.07	25	2	3	12	132	144	0.916667	1		mar1.11.07	10	3	1	0	0	0		0
feb4.01.08	9	1	0	8	40	48	0.833333		mar1.04.08	10	2	1	2	68	70	0.971429	1												jun3.04.08	25	2	3	13	126	139	0.906475	1		mar1.11.08	10	3	1	2	7	9	0.777778	1
feb4.01.09	9	1	0	6	22	28	0.785714		mar1.04.09	10	2	1	2	10	12	0.833333	1												jun3.04.09	25	2	3	20	139	159	0.874214	1		mar1.11.09	10	3	1	0	1	1	1	1
feb4.01.10	9	1	0	13	52	65	0.8		mar1.04.10	10	2	1	5	38	43	0.883721	1												jun3.04.10	25	2	3	3	43	46	0.934783	1		mar1.11.10	10	3	1	0	0	0		0
feb4.01.11	9	1	0	17	105	122	0.860656		mar1.04.11	10	2	1	5	98	103	0.951456	1												jun3.04.11	25	2	3	36	345	381	0.905512	1		mar1.11.11	10	3	1	0	0	0		0
feb4.01.12	9	1	0						mar1.04.12	10	2	1	45	131	176	0.744318	1												jun3.04.12	25	2	3	14	127	141	0.900709	1		mar1.11.12	10	3	1	1	13	14	0.928571	1
feb4.01.13	9	1	0	23	157	180	0.872222		mar1.04.13	10	2	1	0	0	0		0												jun3.04.13	25	2	3	4	10	14	0.714286	1		mar1.11.13	10	3	1	0	0	0		0
feb4.01.14	9	1	0	4	48	52	0.923077		mar1.04.14	10	2	1	16	73	89	0.820225	1												jun3.04.14	25	2	3	4	57	61	0.934426	1		mar1.11.14	10	3	1	0	1	1	1	1
feb4.01.15	9	1	0	6	7	13	0.538462		mar1.04.15	10	2	1	1	11	12	0.916667	1												jun3.04.15	25	2	3	9	38	47	0.808511	1		mar1.11.15	10	3	1	18	80	98	0.816327	1
feb4.01.16	9	1	0	21	31	52	0.596154		mar1.04.16	10	2	1	0	0	0		0												jun3.04.16	25	2	3	47	283	330	0.857576	1		mar1.11.16	10	3	1	8	64	72	0.888889	1
feb4.01.17	9	1	0	1	3	4	0.75		mar1.04.17	10	2	1	36	118	154	0.766234	1												jun3.04.17	25	2	3	17	181	198	0.914141	1		mar1.11.17	10	3	1	0	0	0		0
feb4.01.18	9	1	0	2	9	11	0.818182		mar1.04.18	10	2	1	12	131	143	0.916084	1												jun3.04.18	25	2	3	46	207	253	0.818182	1		mar1.11.18	10	3	1	3	23	26	0.884615	1
feb4.01.19	9	1	0	0	7	7	1		mar1.04.19	10	2	1	1	30	31	0.967742	1												jun3.04.19	25	2	3	20	155	175	0.885714	1		mar1.11.19	10	3	1	9	51	60	0.85	1
feb4.01.20	9	1	0	1	17	18	0.944444		mar1.04.20	10	2	1	0	0	0		0												jun3.04.20	25	2	3	0	0	0		0		mar1.11.20	10	3	1	15	78	93	0.83871	1
feb4.01.21	9	1	0	2	9	11	0.818182		mar1.04.21	10	2	1	2	13	15	0.866667	1												jun3.04.21	25	2	3	16	122	138	0.884058	1		mar1.11.21	10	3	1	5	69	74	0.932432	1
feb4.01.22	9	1	0	0	10	10	1		mar1.04.22	10	2	1	6	10	16	0.625	1												jun3.04.22	25	2	3	17	147	164	0.896341	1		mar1.11.22	10	3	1	1	33	34	0.970588	1
feb4.01.23	9	1	0	6	32	38	0.842105		mar1.04.23	10	2	1	0	0	0		0												jun3.04.23	25	2	3	4	30	34	0.882353	1		mar1.11.23	10	3	1	8	62	70	0.885714	1
feb4.01.24	9	1	0	18	69	87	0.793103		mar1.04.24	10	2	1	4	6	10	0.6	1												jun3.04.24	25	2	3	12	131	143	0.916084	1		mar1.11.24	10	3	1	1	29	30	0.966667	1
feb4.01.25	9	1	0						mar1.04.25	10	2	1	15	47	62	0.758065	1												jun3.04.25	25	2	3	7	78	85	0.917647	1		mar1.11.25	10	3	1	0	0	0		0
feb4.01.26	9	1	0	2	9	11	0.818182		mar1.04.26	10	2	1	9	174	183	0.95082	1												jun3.04.26	25	2	3	60	402	462	0.87013	1		mar1.11.26	10	3	1	0	0	0		0
feb4.01.27	9	1	0	19	67	86	0.77907		mar1.04.27	10	2	1	5	71	76	0.934211	1												jun3.04.27	25	2	3	0	4	4	1	1		mar1.11.27	10	3	1	0	20	20	1	1
feb4.01.28	9	1	0	4	10	14	0.714286		mar1.04.28	10	2	1	5	66	71	0.929577	1												jun3.04.28	25	2	3	14	147	161	0.913043	1		mar1.11.28	10	3	1	33	200	233	0.858369	1
feb4.01.29	9	1	0	16	16	32	0.5		mar1.04.29	10	2	1	19	39	58	0.672414	1												jun3.04.29	25	2	3	20	218	238	0.915966	1		mar1.11.29	10	3	1	1	5	6	0.833333	1
feb4.01.30	9	1	0	5	33	38	0.868421		mar1.04.30	10	2	1	11	134	145	0.924138	1												jun3.04.30	25	2	3	24	211	235	0.897872	1		mar1.11.30	10	3	1	12	160	172	0.930233	1
feb4.04.01	9	0	0	22	109	131	0.832061		mar2.01.01	11	1	1	0	0	0		0												jun4.01.01	26	1	3	3	1	4	0.25	1		mar2.01.01	11	1	1	0	0	0		0
feb4.04.02	9	0	0	8	33	41	0.804878		mar2.01.02	11	1	1	5	11	16	0.6875	1												jun4.01.02	26	1	3	0	0	0		0		mar2.01.02	11	1	1	5	11	16	0.6875	1
feb4.04.03	9	0	0	15	27	42	0.642857		mar2.01.03	11	1	1	5	37	42	0.880952	1												jun4.01.03	26	1	3	9	49	58	0.844828	1		mar2.01.03	11	1	1	5	37	42	0.880952	1
feb4.04.04	9	0	0	34	84	118	0.711864		mar2.01.04	11	1	1	14	65	79	0.822785	1												jun4.01.04	26	1	3	49	31	80	0.3875	1		mar2.01.04	11	1	1	14	65	79	0.822785	1
feb4.04.05	9	0	0	26	36	62	0.580645		mar2.01.05	11	1	1	4	18	22	0.818182	1												jun4.01.05	26	1	3	15	16	31	0.516129	1		mar2.01.05	11	1	1	4	18	22	0.818182	1
feb4.04.06	9	0	0	60	139	199	0.698492		mar2.01.06	11	1	1	0	0	0		0												jun4.01.06	26	1	3	42	24	66	0.363636	1		mar2.01.06	11	1	1	0	0	0		0
feb4.04.07	9	0	0	88	178	266	0.669173		mar2.01.07	11	1	1	0	2	2	1	1												jun4.01.07	26	1	3	0	0	0		0		mar2.01.07	11	1	1	0	2	2	1	1
feb4.04.08	9	0	0						mar2.01.08	11	1	1	2	37	39	0.948718	1												jun4.01.08	26	1	3	115	68	183	0.371585	1		mar2.01.08	11	1	1	2	37	39	0.948718	1
feb4.04.09	9	0	0	9	22	31	0.709677		mar2.01.09	11	1	1	6	35	41	0.853659	1												jun4.01.09	26	1	3	17	23	40	0.575	1		mar2.01.09	11	1	1	6	35	41	0.853659	1
feb4.04.10	9	0	0	2	10	12	0.833333		mar2.01.10	11	1	1	5	24	29	0.827586	1												jun4.01.10	26	1	3	23	8	31	0.258065	1		mar2.01.10	11	1	1	5	24	29	0.827586	1
feb4.04.11	9	0	0	37	244	281	0.868327		mar2.01.11	11	1	1	6	66	72	0.916667	1												jun4.01.11	26	1	3	141	135	276	0.48913	1		mar2.01.11	11	1	1	6	66	72	0.916667	1
feb4.04.12	9	0	0	22	69	91	0.758242		mar2.01.12	11	1	1	0	0	0		0												jun4.01.12	26	1	3	3	0	3	0	1		mar2.01.12	11	1	1	0	0	0		0
feb4.04.13	9	0	0	7	27	34	0.794118		mar2.01.13	11	1	1	17	134	151	0.887417	1												jun4.01.13	26	1	3	70	60	130	0.461538	1		mar2.01.13	11	1	1	17	134	151	0.887417	1
feb4.04.14	9	0	0	6	33	39	0.846154		mar2.01.14	11	1	1	8	22	30	0.733333	1												jun4.01.14	26	1	3	0	0	0		0		mar2.01.14	11	1	1	8	22	30	0.733333	1
feb4.04.15	9	0	0						mar2.01.15	11	1	1	4	29	33	0.878788	1												jun4.01.15	26	1	3	68	73	141	0.51773	1		mar2.01.15	11	1	1	4	29	33	0.878788	1
feb4.04.16	9	0	0	15	145	160	0.90625		mar2.01.16	11	1	1	5	71	76	0.934211	1												jun4.01.16	26	1	3	87	13	100	0.13	1		mar2.01.16	11	1	1	5	71	76	0.934211	1
feb4.04.17	9	0	0	55	50	105	0.47619		mar2.01.17	11	1	1	2	5	7	0.714286	1												jun4.01.17	26	1	3	11	4	15	0.266667	1		mar2.01.17	11	1	1	2	5	7	0.714286	1
feb4.04.18	9	0	0	18	71	89	0.797753		mar2.01.18	11	1	1	0	14	14	1	1												jun4.01.18	26	1	3	18	0	18	0	1		mar2.01.18	11	1	1	0	14	14	1	1
feb4.04.19	9	0	0	5	35	40	0.875		mar2.01.19	11	1	1	17	53	70	0.757143	1												jun4.01.19	26	1	3	110	4	114	0.0350877	1		mar2.01.19	11	1	1	17	53	70	0.757143	1
feb4.04.20	9	0	0						mar2.01.20	11	1	1	2	25	27	0.925926	1												jun4.01.20	26	1	3	46	45	91	0.494505	1		mar2.01.20	11	1	1	2	25	27	0.925926	1
feb4.04.21	9	0	0	16	71	87	0.816092		mar2.01.21	11	1	1	4	21	25	0.84	1												jun4.01.21	26	1	3	0	0	0		0		mar2.01.21	11	1	1	4	21	25	0.84	1
feb4.04.22	9	0	0	13	120	133	0.902256		mar2.01.22	11	1	1	0	9	9	1	1												jun4.01.22	26	1	3	31	44	75	0.586667	1		mar2.01.22	11	1	1	0	9	9	1	1
feb4.04.23	9	0	0	3	5	8	0.625		mar2.01.23	11	1	1	1	53	54	0.981481	1												jun4.01.23	26	1	3	120	43	163	0.263804	1		mar2.01.23	11	1	1	1	53	54	0.981481	1
feb4.04.24	9	0	0	5	17	22	0.772727		mar2.01.24	11	1	1	7	72	79	0.911392	1												jun4.01.24	26	1	3	96	62	158	0.392405	1		mar2.01.24	11	1	1	7	72	79	0.911392	1
feb4.04.25	9	0	0	27	101	128	0.789062		mar2.01.25	11	1	1	0	5	5	1	1												jun4.01.25	26	1	3	0	0	0		0		mar2.01.25	11	1	1	0	5	5	1	1
feb4.04.26	9	0	0	27	66	93	0.709677		mar2.01.26	11	1	1	3	8	11	0.727273	1												jun4.01.26	26	1	3	41	49	90	0.544444	1		mar2.01.26	11	1	1	3	8	11	0.727273	1
feb4.04.27	9	0	0	17	77	94	0.819149		mar2.01.27	11	1	1	5	26	31	0.83871	1												jun4.01.27	26	1	3	13	15	28	0.535714	1		mar2.01.27	11	1	1	5	26	31	0.83871	1
feb4.04.28	9	0	0	10	73	83	0.879518		mar2.01.28	11	1	1	14	67	81	0.82716	1												jun4.01.28	26	1	3	33	18	51	0.352941	1		mar2.01.28	11	1	1	14	67	81	0.82716	1
feb4.04.29	9	0	0	16	76	92	0.826087		mar2.01.29	11	1	1	8	5	13	0.384615	1												jun4.01.29	26	1	3	27	1	28	0.0357143	1		mar2.01.29	11	1	1	8	5	13	0.384615	1
feb4.04.30	9	0	0	1	7	8	0.875		mar2.01.30	11	1	1	1	12	13	0.923077	1												jun4.01.30	26	1	3	30	36	66	0.545455	1		mar2.01.30	11	1	1	1	12	13	0.923077	1
feb4.11.01	9	0	0	11	95	106	0.896226		mar2.04.01	11	2	1	12	366	378	0.968254	1												jun4.04.01	26	2	3	11	119	130	0.915385	1		mar2.11.01	11	3	1	8	51	59	0.864407	1
feb4.11.02	9	0	0	14	55	69	0.797101		mar2.04.02	11	2	1	13	115	128	0.898438	1												jun4.04.02	26	2	3	28	163	191	0.853403	1		mar2.11.02	11	3	1	3	15	18	0.833333	1
feb4.11.03	9	0	0	4	45	49	0.918367		mar2.04.03	11	2	1	60	232	292	0.794521	1												jun4.04.03	26	2	3	16	159	175	0.908571	1		mar2.11.03	11	3	1	14	43	57	0.754386	1
feb4.11.04	9	0	0						mar2.04.04	11	2	1	13	52	65	0.8	1												jun4.04.04	26	2	3	1	3	4	0.75	1		mar2.11.04	11	3	1	0	0	0		0
feb4.11.05	9	0	0	0	6	6	1		mar2.04.05	11	2	1	15	74	89	0.831461	1												jun4.04.05	26	2	3	13	46	59	0.779661	1		mar2.11.05	11	3	1	11	13	24	0.541667	1
feb4.11.06	9	0	0						mar2.04.06	11	2	1	36	129	165	0.781818	1												jun4.04.06	26	2	3	9	28	37	0.756757	1		mar2.11.06	11	3	1	10	121	131	0.923664	1
feb4.11.07	9	0	0	3	29	32	0.90625		mar2.04.07	11	2	1	17	248	265	0.935849	1												jun4.04.07	26	2	3	8	72	80	0.9	1		mar2.11.07	11	3	1	14	12	26	0.461538	1
feb4.11.08	9	0	0	10	118	128	0.921875		mar2.04.08	11	2	1	33	646	679	0.951399	1												jun4.04.08	26	2	3	31	171	202	0.846535	1		mar2.11.08	11	3	1	10	60	70	0.857143	1
feb4.11.09	9	0	0						mar2.04.09	11	2	1	1	32	33	0.969697	1												jun4.04.09	26	2	3	29	212	241	0.879668	1		mar2.11.09	11	3	1	0	0	0		0
feb4.11.10	9	0	0	0	12	12	1		mar2.04.10	11	2	1	6	20	26	0.769231	1												jun4.04.10	26	2	3	4	36	40	0.9	1		mar2.11.10	11	3	1	4	39	43	0.906977	1
feb4.11.11	9	0	0	1	21	22	0.954545		mar2.04.11	11	2	1	19	163	182	0.895604	1												jun4.04.11	26	2	3	67	444	511	0.868885	1		mar2.11.11	11	3	1	0	22	22	1	1
feb4.11.12	9	0	0						mar2.04.12	11	2	1	22	189	211	0.895735	1												jun4.04.12	26	2	3	27	183	210	0.871429	1		mar2.11.12	11	3	1	0	0	0		0
feb4.11.13	9	0	0	0	2	2	1		mar2.04.13	11	2	1	3	11	14	0.785714	1												jun4.04.13	26	2	3	6	86	92	0.934783	1		mar2.11.13	11	3	1	2	31	33	0.939394	1
feb4.11.14	9	0	0	2	42	44	0.954545		mar2.04.14	11	2	1	38	98	136	0.720588	1												jun4.04.14	26	2	3	17	77	94	0.819149	1		mar2.11.14	11	3	1	11	52	63	0.825397	1
feb4.11.15	9	0	0	35	108	143	0.755245		mar2.04.15	11	2	1	2	17	19	0.894737	1												jun4.04.15	26	2	3	46	183	229	0.799127	1		mar2.11.15	11	3	1	25	82	107	0.766355	1
feb4.11.16	9	0	0						mar2.04.16	11	2	1	12	46	58	0.793103	1												jun4.04.16	26	2	3	52	139	191	0.727749	1		mar2.11.16	11	3	1	0	7	7	1	1
feb4.11.17	9	0	0	1	8	9	0.888889		mar2.04.17	11	2	1	1	2	3	0.666667	1												jun4.04.17	26	2	3	16	161	177	0.909605	1		mar2.11.17	11	3	1	3	25	28	0.892857	1
feb4.11.18	9	0	0	0	3	3	1		mar2.04.18	11	2	1	18	228	246	0.926829	1												jun4.04.18	26	2	3	33	219	252	0.869048	1		mar2.11.18	11	3	1	4	27	31	0.870968	1
feb4.11.19	9	0	0	17	26	43	0.604651		mar2.04.19	11	2	1	8	48	56	0.857143	1												jun4.04.19	26	2	3	31	200	231	0.865801	1		mar2.11.19	11	3	1	12	24	36	0.666667	1
feb4.11.20	9	0	0	8	96	104	0.923077		mar2.04.20	11	2	1	3	41	44	0.931818	1												jun4.04.20	26	2	3	0	0	0		0		mar2.11.20	11	3	1	0	18	18	1	1
feb4.11.21	9	0	0						mar2.04.21	11	2	1	11	88	99	0.888889	1												jun4.04.21	26	2	3	18	198	216	0.916667	1		mar2.11.21	11	3	1	15	58	73	0.794521	1
feb4.11.22	9	0	0	5	54	59	0.915254		mar2.04.22	11	2	1	7	28	35	0.8	1												jun4.04.22	26	2	3	12	109	121	0.900826	1		mar2.11.22	11	3	1	27	116	143	0.811189	1
feb4.11.23	9	0	0	39	61	100	0.61		mar2.04.23	11	2	1	4	20	24	0.833333	1												jun4.04.23	26	2	3	1	3	4	0.75	1		mar2.11.23	11	3	1	0	1	1	1	1
feb4.11.24	9	0	0	16	52	68	0.764706		mar2.04.24	11	2	1	14	182	196	0.928571	1												jun4.04.24	26	2	3	6	80	86	0.930233	1		mar2.11.24	11	3	1	15	50	65	0.769231	1
feb4.11.25	9	0	0	12	23	35	0.657143		mar2.04.25	11	2	1	14	146	160	0.9125	1												jun4.04.25	26	2	3	22	329	351	0.937322	1		mar2.11.25	11	3	1	3	37	40	0.925	1
feb4.11.26	9	0	0	2	16	18	0.888889		mar2.04.26	11	2	1	25	203	228	0.890351	1												jun4.04.26	26	2	3	44	333	377	0.883289	1		mar2.11.26	11	3	1	6	30	36	0.833333	1
feb4.11.27	9	0	0	0	7	7	1		mar2.04.27	11	2	1	16	107	123	0.869919	1												jun4.04.27	26	2	3	1	9	10	0.9	1		mar2.11.27	11	3	1	1	12	13	0.923077	1
feb4.11.28	9	0	0	9	78	87	0.896552		mar2.04.28	11	2	1	30	69	99	0.69697	1												jun4.04.28	26	2	3	16	87	103	0.84466	1		mar2.11.28	11	3	1	1	101	102	0.990196	1
feb4.11.29	9	0	0	3	61	64	0.953125		mar2.04.29	11	2	1	9	175	184	0.951087	1												jun4.04.29	26	2	3	14	160	174	0.91954	1		mar2.11.29	11	3	1	1	9	10	0.9	1
feb4.11.30	9	0	0						mar2.04.30	11	2	1	127	145	272	0.533088	1												jun4.04.30	26	2	3	23	226	249	0.907631	1		mar2.11.30	11	3	1	16	238	254	0.937008	1
mar1.01.01	10	1	0	2	8	10	0.8		mar3.01.01	12	1	1	18	97	115	0.843478	1												jul1.01.01	27	1	3	35	3	38	0.0789474	1		mar3.01.01	12	1	1	18	97	115	0.843478	1
mar1.01.02	10	1	0						mar3.01.02	12	1	1	0	8	8	1	1												jul1.01.02	27	1	3	4	18	22	0.818182	1		mar3.01.02	12	1	1	0	8	8	1	1
mar1.01.03	10	1	0	13	113	126	0.896825		mar3.01.03	12	1	1	20	90	110	0.818182	1												jul1.01.03	27	1	3	29	30	59	0.508475	1		mar3.01.03	12	1	1	20	90	110	0.818182	1
mar1.01.04	10	1	0	4	70	74	0.945946		mar3.01.04	12	1	1	13	89	102	0.872549	1												jul1.01.04	27	1	3	17	129	146	0.883562	1		mar3.01.04	12	1	1	13	89	102	0.872549	1
mar1.01.05	10	1	0						mar3.01.05	12	1	1	8	35	43	0.813953	1												jul1.01.05	27	1	3	19	23	42	0.547619	1		mar3.01.05	12	1	1	8	35	43	0.813953	1
mar1.01.06	10	1	0	5	34	39	0.871795		mar3.01.06	12	1	1	9	41	50	0.82	1												jul1.01.06	27	1	3	14	11	25	0.44	1		mar3.01.06	12	1	1	9	41	50	0.82	1
mar1.01.07	10	1	0	3	21	24	0.875		mar3.01.07	12	1	1	0	0	0		0												jul1.01.07	27	1	3	25	12	37	0.324324	1		mar3.01.07	12	1	1	0	0	0		0
mar1.01.08	10	1	0	4	28	32	0.875		mar3.01.08	12	1	1	40	64	104	0.615385	1												jul1.01.08	27	1	3	130	14	144	0.0972222	1		mar3.01.08	12	1	1	40	64	104	0.615385	1
mar1.01.09	10	1	0	0	14	14	1		mar3.01.09	12	1	1	3	87	90	0.966667	1												jul1.01.09	27	1	3	0	0	0		0		mar3.01.09	12	1	1	3	87	90	0.966667	1
mar1.01.10	10	1	0						mar3.01.10	12	1	1	6	48	54	0.888889	1												jul1.01.10	27	1	3	16	18	34	0.529412	1		mar3.01.10	12	1	1	6	48	54	0.888889	1
mar1.01.11	10	1	0	12	36	48	0.75		mar3.01.11	12	1	1	22	31	53	0.584906	1												jul1.01.11	27	1	3	102	42	144	0.291667	1		mar3.01.11	12	1	1	22	31	53	0.584906	1
mar1.01.12	10	1	0						mar3.01.12	12	1	1	0	0	0		0												jul1.01.12	27	1	3	0	0	0		0		mar3.01.12	12	1	1	0	0	0		0
mar1.01.13	10	1	0	0	9	9	1		mar3.01.13	12	1	1	3	56	59	0.949153	1												jul1.01.13	27	1	3	100	44	144	0.305556	1		mar3.01.13	12	1	1	3	56	59	0.949153	1
mar1.01.14	10	1	0	1	19	20	0.95		mar3.01.14	12	1	1	0	41	41	1	1												jul1.01.14	27	1	3	6	0	6	0	1		mar3.01.14	12	1	1	0	41	41	1	1
mar1.01.15	10	1	0	2	3	5	0.6		mar3.01.15	12	1	1	19	52	71	0.732394	1												jul1.01.15	27	1	3	30	22	52	0.423077	1		mar3.01.15	12	1	1	19	52	71	0.732394	1
mar1.01.16	10	1	0	16	149	165	0.90303		mar3.01.16	12	1	1	5	216	221	0.977376	1												jul1.01.16	27	1	3	42	112	154	0.727273	1		mar3.01.16	12	1	1	5	216	221	0.977376	1
mar1.01.17	10	1	0	20	49	69	0.710145		mar3.01.17	12	1	1	7	59	66	0.893939	1												jul1.01.17	27	1	3	18	13	31	0.419355	1		mar3.01.17	12	1	1	7	59	66	0.893939	1
mar1.01.18	10	1	0	14	27	41	0.658537		mar3.01.18	12	1	1	11	80	91	0.879121	1												jul1.01.18	27	1	3	0	0	0		0		mar3.01.18	12	1	1	11	80	91	0.879121	1
mar1.01.19	10	1	0	10	66	76	0.868421		mar3.01.19	12	1	1	4	107	111	0.963964	1												jul1.01.19	27	1	3	0	0	0		0		mar3.01.19	12	1	1	4	107	111	0.963964	1
mar1.01.20	10	1	0	19	79	98	0.806122		mar3.01.20	12	1	1	2	5	7	0.714286	1												jul1.01.20	27	1	3	77	32	109	0.293578	1		mar3.01.20	12	1	1	2	5	7	0.714286	1
mar1.01.21	10	1	0	14	19	33	0.575758		mar3.01.21	12	1	1	4	23	27	0.851852	1												jul1.01.21	27	1	3	0	0	0		0		mar3.01.21	12	1	1	4	23	27	0.851852	1
mar1.01.22	10	1	0	6	10	16	0.625		mar3.01.22	12	1	1	18	66	84	0.785714	1												jul1.01.22	27	1	3	12	9	21	0.428571	1		mar3.01.22	12	1	1	18	66	84	0.785714	1
mar1.01.23	10	1	0	1	22	23	0.956522		mar3.01.23	12	1	1	2	19	21	0.904762	1												jul1.01.23	27	1	3	40	34	74	0.459459	1		mar3.01.23	12	1	1	2	19	21	0.904762	1
mar1.01.24	10	1	0	12	25	37	0.675676		mar3.01.24	12	1	1	3	35	38	0.921053	1												jul1.01.24	27	1	3	97	41	138	0.297101	1		mar3.01.24	12	1	1	3	35	38	0.921053	1
mar1.01.25	10	1	0						mar3.01.25	12	1	1	8	14	22	0.636364	1												jul1.01.25	27	1	3	0	0	0		0		mar3.01.25	12	1	1	8	14	22	0.636364	1
mar1.01.26	10	1	0	3	2	5	0.4		mar3.01.26	12	1	1	9	41	50	0.82	1												jul1.01.26	27	1	3	123	45	168	0.267857	1		mar3.01.26	12	1	1	9	41	50	0.82	1
mar1.01.27	10	1	0	1	21	22	0.954545		mar3.01.27	12	1	1	10	32	42	0.761905	1												jul1.01.27	27	1	3	5	2	7	0.285714	1		mar3.01.27	12	1	1	10	32	42	0.761905	1
mar1.01.28	10	1	0	3	72	75	0.96		mar3.01.28	12	1	1	8	26	34	0.764706	1												jul1.01.28	27	1	3	57	41	98	0.418367	1		mar3.01.28	12	1	1	8	26	34	0.764706	1
mar1.01.29	10	1	0	0	5	5	1		mar3.01.29	12	1	1	1	11	12	0.916667	1												jul1.01.29	27	1	3	27	1	28	0.0357143	1		mar3.01.29	12	1	1	1	11	12	0.916667	1
mar1.01.30	10	1	0	7	25	32	0.78125		mar3.01.30	12	1	1	0	2	2	1	1												jul1.01.30	27	1	3	0	0	0		0		mar3.01.30	12	1	1	0	2	2	1	1
mar1.04.01	10	0	0	1	25	26	0.961538		mar3.04.01	12	2	1	7	11	18	0.611111	1												jul1.04.01	27	2	3	6	24	30	0.8	1		mar3.11.01	12	3	1	15	231	246	0.939024	1
mar1.04.02	10	0	0	3	45	48	0.9375		mar3.04.02	12	2	1	34	191	225	0.848889	1												jul1.04.02	27	2	3	3	12	15	0.8	1		mar3.11.02	12	3	1	15	32	47	0.680851	1
mar1.04.03	10	0	0	28	95	123	0.772358		mar3.04.03	12	2	1	64	156	220	0.709091	1												jul1.04.03	27	2	3	0	0	0		0		mar3.11.03	12	3	1	8	50	58	0.862069	1
mar1.04.04	10	0	0						mar3.04.04	12	2	1	4	21	25	0.84	1												jul1.04.04	27	2	3	23	171	194	0.881443	1		mar3.11.04	12	3	1	0	0	0		0
mar1.04.05	10	0	0						mar3.04.05	12	2	1	0	0	0		0												jul1.04.05	27	2	3	16	70	86	0.813953	1		mar3.11.05	12	3	1	0	0	0		0
mar1.04.06	10	0	0	21	25	46	0.543478		mar3.04.06	12	2	1	30	72	102	0.705882	1												jul1.04.06	27	2	3	7	35	42	0.833333	1		mar3.11.06	12	3	1	0	0	0		0
mar1.04.07	10	0	0	15	117	132	0.886364		mar3.04.07	12	2	1	55	243	298	0.815436	1												jul1.04.07	27	2	3	13	56	69	0.811594	1		mar3.11.07	12	3	1	0	0	0		0
mar1.04.08	10	0	0	2	68	70	0.971429		mar3.04.08	12	2	1	16	155	171	0.906433	1												jul1.04.08	27	2	3	35	205	240	0.854167	1		mar3.11.08	12	3	1	15	20	35	0.571429	1
mar1.04.09	10	0	0	2	10	12	0.833333		mar3.04.09	12	2	1	20	142	162	0.876543	1												jul1.04.09	27	2	3	19	110	129	0.852713	1		mar3.11.09	12	3	1	17	38	55	0.690909	1
mar1.04.10	10	0	0	5	38	43	0.883721		mar3.04.10	12	2	1	11	26	37	0.702703	1												jul1.04.10	27	2	3	0	2	2	1	1		mar3.11.10	12	3	1	3	35	38	0.921053	1
mar1.04.11	10	0	0	5	98	103	0.951456		mar3.04.11	12	2	1	89	141	230	0.613043	1												jul1.04.11	27	2	3	1	23	24	0.958333	1		mar3.11.11	12	3	1	2	68	70	0.971429	1
mar1.04.12	10	0	0	45	131	176	0.744318		mar3.04.12	12	2	1	25	64	89	0.719101	1												jul1.04.12	27	2	3	34	136	170	0.8	1		mar3.11.12	12	3	1	2	31	33	0.939394	1
mar1.04.13	10	0	0						mar3.04.13	12	2	1	0	0	0		0												jul1.04.13	27	2	3	11	38	49	0.77551	1		mar3.11.13	12	3	1	2	5	7	0.714286	1
mar1.04.14	10	0	0	16	73	89	0.820225		mar3.04.14	12	2	1	16	67	83	0.807229	1												jul1.04.14	27	2	3	29	172	201	0.855721	1		mar3.11.14	12	3	1	8	17	25	0.68	1
mar1.04.15	10	0	0	1	11	12	0.916667		mar3.04.15	12	2	1	0	0	0		0												jul1.04.15	27	2	3	23	118	141	0.836879	1		mar3.11.15	12	3	1	44	167	211	0.791469	1
mar1.04.16	10	0	0						mar3.04.16	12	2	1	10	200	210	0.952381	1												jul1.04.16	27	2	3	18	193	211	0.914692	1		mar3.11.16	12	3	1	18	109	127	0.858268	1
mar1.04.17	10	0	0	36	118	154	0.766234		mar3.04.17	12	2	1	12	36	48	0.75	1												jul1.04.17	27	2	3	21	67	88	0.761364	1		mar3.11.17	12	3	1	45	43	88	0.488636	1
mar1.04.18	10	0	0	12	131	143	0.916084		mar3.04.18	12	2	1	88	181	269	0.672862	1												jul1.04.18	27	2	3	70	223	293	0.761092	1		mar3.11.18	12	3	1	13	89	102	0.872549	1
mar1.04.19	10	0	0	1	30	31	0.967742		mar3.04.19	12	2	1	37	152	189	0.804233	1												jul1.04.19	27	2	3	16	105	121	0.867769	1		mar3.11.19	12	3	1	4	32	36	0.888889	1
mar1.04.20	10	0	0						mar3.04.20	12	2	1	7	37	44	0.840909	1												jul1.04.20	27	2	3	12	67	79	0.848101	1		mar3.11.20	12	3	1	10	198	208	0.951923	1
mar1.04.21	10	0	0	2	13	15	0.866667		mar3.04.21	12	2	1	0	0	0		0												jul1.04.21	27	2	3	19	97	116	0.836207	1		mar3.11.21	12	3	1	10	76	86	0.883721	1
mar1.04.22	10	0	0	6	10	16	0.625		mar3.04.22	12	2	1	61	97	158	0.613924	1												jul1.04.22	27	2	3	18	154	172	0.895349	1		mar3.11.22	12	3	1	20	98	118	0.830508	1
mar1.04.23	10	0	0						mar3.04.23	12	2	1	12	35	47	0.744681	1												jul1.04.23	27	2	3	4	46	50	0.92	1		mar3.11.23	12	3	1	7	5	12	0.416667	1
mar1.04.24	10	0	0	4	6	10	0.6		mar3.04.24	12	2	1	18	39	57	0.684211	1												jul1.04.24	27	2	3	19	140	159	0.880503	1		mar3.11.24	12	3	1	10	23	33	0.69697	1
mar1.04.25	10	0	0	15	47	62	0.758065		mar3.04.25	12	2	1	7	43	50	0.86	1												jul1.04.25	27	2	3	55	205	260	0.788462	1		mar3.11.25	12	3	1	2	16	18	0.888889	1
mar1.04.26	10	0	0	9	174	183	0.95082		mar3.04.26	12	2	1	7	148	155	0.954839	1												jul1.04.26	27	2	3	34	176	210	0.838095	1		mar3.11.26	12	3	1	3	21	24	0.875	1
mar1.04.27	10	0	0	5	71	76	0.934211		mar3.04.27	12	2	1	59	58	117	0.495726	1												jul1.04.27	27	2	3	16	69	85	0.811765	1		mar3.11.27	12	3	1	10	75	85	0.882353	1
mar1.04.28	10	0	0	5	66	71	0.929577		mar3.04.28	12	2	1	37	87	124	0.701613	1												jul1.04.28	27	2	3	41	102	143	0.713287	1		mar3.11.28	12	3	1	8	116	124	0.935484	1
mar1.04.29	10	0	0	19	39	58	0.672414		mar3.04.29	12	2	1	47	169	216	0.782407	1												jul1.04.29	27	2	3	20	159	179	0.888268	1		mar3.11.29	12	3	1	18	47	65	0.723077	1
mar1.04.30	10	0	0	11	134	145	0.924138		mar3.04.30	12	2	1	53	105	158	0.664557	1												jul1.04.30	27	2	3	11	47	58	0.810345	1		mar3.11.30	12	3	1	39	195	234	0.833333	1
mar1.11.01	10	0	0	3	9	12	0.75		mar4.01.01	13	1	1	1	12	13	0.923077	1												jul2.01.01	28	1	3	10	1	11	0.0909091	1		mar4.01.01	13	1	1	1	12	13	0.923077	1
mar1.11.02	10	0	0	2	9	11	0.818182		mar4.01.02	13	1	1	19	93	112	0.830357	1												jul2.01.02	28	1	3	15	13	28	0.464286	1		mar4.01.02	13	1	1	19	93	112	0.830357	1
mar1.11.03	10	0	0	1	18	19	0.947368		mar4.01.03	13	1	1	8	54	62	0.870968	1												jul2.01.03	28	1	3	31	58	89	0.651685	1		mar4.01.03	13	1	1	8	54	62	0.870968	1
mar1.11.04	10	0	0	3	24	27	0.888889		mar4.01.04	13	1	1	13	90	103	0.873786	1												jul2.01.04	28	1	3	49	101	150	0.673333	1		mar4.01.04	13	1	1	13	90	103	0.873786	1
mar1.11.05	10	0	0	0	5	5	1		mar4.01.05	13	1	1	9	97	106	0.915094	1												jul2.01.05	28	1	3	28	23	51	0.45098	1		mar4.01.05	13	1	1	9	97	106	0.915094	1
mar1.11.06	10	0	0						mar4.01.06	13	1	1	2	56	58	0.965517	1												jul2.01.06	28	1	3	2	17	19	0.894737	1		mar4.01.06	13	1	1	2	56	58	0.965517	1
mar1.11.07	10	0	0						mar4.01.07	13	1	1	2	2	4	0.5	1												jul2.01.07	28	1	3	0	0	0		0		mar4.01.07	13	1	1	2	2	4	0.5	1
mar1.11.08	10	0	0	2	7	9	0.777778		mar4.01.08	13	1	1	13	220	233	0.944206	1												jul2.01.08	28	1	3	0	0	0		0		mar4.01.08	13	1	1	13	220	233	0.944206	1
mar1.11.09	10	0	0	0	1	1	1		mar4.01.09	13	1	1	11	71	82	0.865854	1												jul2.01.09	28	1	3	19	16	35	0.457143	1		mar4.01.09	13	1	1	11	71	82	0.865854	1
mar1.11.10	10	0	0						mar4.01.10	13	1	1	12	41	53	0.773585	1												jul2.01.10	28	1	3	14	28	42	0.666667	1		mar4.01.10	13	1	1	12	41	53	0.773585	1
mar1.11.11	10	0	0						mar4.01.11	13	1	1	16	147	163	0.90184	1												jul2.01.11	28	1	3	17	19	36	0.527778	1		mar4.01.11	13	1	1	16	147	163	0.90184	1
mar1.11.12	10	0	0	1	13	14	0.928571		mar4.01.12	13	1	1	0	0	0		0												jul2.01.12	28	1	3	26	5	31	0.16129	1		mar4.01.12	13	1	1	0	0	0		0
mar1.11.13	10	0	0						mar4.01.13	13	1	1	3	262	265	0.988679	1												jul2.01.13	28	1	3	40	34	74	0.459459	1		mar4.01.13	13	1	1	3	262	265	0.988679	1
mar1.11.14	10	0	0	0	1	1	1		mar4.01.14	13	1	1	12	149	161	0.925466	1												jul2.01.14	28	1	3	82	18	100	0.18	1		mar4.01.14	13	1	1	12	149	161	0.925466	1
mar1.11.15	10	0	0	18	80	98	0.816327		mar4.01.15	13	1	1	1	25	26	0.961538	1												jul2.01.15	28	1	3	0	0	0		0		mar4.01.15	13	1	1	1	25	26	0.961538	1
mar1.11.16	10	0	0	8	64	72	0.888889		mar4.01.16	13	1	1	12	165	177	0.932203	1												jul2.01.16	28	1	3	56	46	102	0.45098	1		mar4.01.16	13	1	1	12	165	177	0.932203	1
mar1.11.17	10	0	0						mar4.01.17	13	1	1	9	15	24	0.625	1												jul2.01.17	28	1	3	13	23	36	0.638889	1		mar4.01.17	13	1	1	9	15	24	0.625	1
mar1.11.18	10	0	0	3	23	26	0.884615		mar4.01.18	13	1	1	4	46	50	0.92	1												jul2.01.18	28	1	3	5	0	5	0	1		mar4.01.18	13	1	1	4	46	50	0.92	1
mar1.11.19	10	0	0	9	51	60	0.85		mar4.01.19	13	1	1	22	68	90	0.755556	1												jul2.01.19	28	1	3	0	0	0		0		mar4.01.19	13	1	1	22	68	90	0.755556	1
mar1.11.20	10	0	0	15	78	93	0.83871		mar4.01.20	13	1	1	4	117	121	0.966942	1												jul2.01.20	28	1	3	20	12	32	0.375	1		mar4.01.20	13	1	1	4	117	121	0.966942	1
mar1.11.21	10	0	0	5	69	74	0.932432		mar4.01.21	13	1	1	0	0	0		0												jul2.01.21	28	1	3	0	0	0		0		mar4.01.21	13	1	1	0	0	0		0
mar1.11.22	10	0	0	1	33	34	0.970588		mar4.01.22	13	1	1	7	40	47	0.851064	1												jul2.01.22	28	1	3	18	44	62	0.709677	1		mar4.01.22	13	1	1	7	40	47	0.851064	1
mar1.11.23	10	0	0	8	62	70	0.885714		mar4.01.23	13	1	1	8	107	115	0.930435	1												jul2.01.23	28	1	3	0	0	0		0		mar4.01.23	13	1	1	8	107	115	0.930435	1
mar1.11.24	10	0	0	1	29	30	0.966667		mar4.01.24	13	1	1	5	33	38	0.868421	1												jul2.01.24	28	1	3	0	0	0		0		mar4.01.24	13	1	1	5	33	38	0.868421	1
mar1.11.25	10	0	0						mar4.01.25	13	1	1	0	11	11	1	1												jul2.01.25	28	1	3	0	0	0		0		mar4.01.25	13	1	1	0	11	11	1	1
mar1.11.26	10	0	0						mar4.01.26	13	1	1	1	14	15	0.933333	1												jul2.01.26	28	1	3	0	0	0		0		mar4.01.26	13	1	1	1	14	15	0.933333	1
mar1.11.27	10	0	0	0	20	20	1		mar4.01.27	13	1	1	3	40	43	0.930233	1												jul2.01.27	28	1	3	21	19	40	0.475	1		mar4.01.27	13	1	1	3	40	43	0.930233	1
mar1.11.28	10	0	0	33	200	233	0.858369		mar4.01.28	13	1	1	8	137	145	0.944828	1												jul2.01.28	28	1	3	0	0	0		0		mar4.01.28	13	1	1	8	137	145	0.944828	1
mar1.11.29	10	0	0	1	5	6	0.833333		mar4.01.29	13	1	1	34	73	107	0.682243	1												jul2.01.29	28	1	3	0	0	0		0		mar4.01.29	13	1	1	34	73	107	0.682243	1
mar1.11.30	10	0	0	12	160	172	0.930233		mar4.01.30	13	1	1	13	198	211	0.938389	1												jul2.01.30	28	1	3	0	0	0		0		mar4.01.30	13	1	1	13	198	211	0.938389	1
mar2.01.01	11	1	0						mar4.04.01	13	2	1	8	47	55	0.854545	1												jul2.04.01	28	2	3	10	50	60	0.833333	1		mar4.11.01	13	3	1	15	107	122	0.877049	1
mar2.01.02	11	1	0	5	11	16	0.6875		mar4.04.02	13	2	1	13	70	83	0.843373	1												jul2.04.02	28	2	3	11	40	51	0.784314	1		mar4.11.02	13	3	1	0	0	0		0
mar2.01.03	11	1	0	5	37	42	0.880952		mar4.04.03	13	2	1	12	103	115	0.895652	1												jul2.04.03	28	2	3	10	37	47	0.787234	1		mar4.11.03	13	3	1	13	88	101	0.871287	1
mar2.01.04	11	1	0	14	65	79	0.822785		mar4.04.04	13	2	1	0	10	10	1	1												jul2.04.04	28	2	3	7	34	41	0.829268	1		mar4.11.04	13	3	1	0	0	0		0
mar2.01.05	11	1	0	4	18	22	0.818182		mar4.04.05	13	2	1	0	0	0		0												jul2.04.05	28	2	3	14	31	45	0.688889	1		mar4.11.05	13	3	1	0	0	0		0
mar2.01.06	11	1	0						mar4.04.06	13	2	1	23	200	223	0.896861	1												jul2.04.06	28	2	3	5	10	15	0.666667	1		mar4.11.06	13	3	1	0	0	0		0
mar2.01.07	11	1	0	0	2	2	1		mar4.04.07	13	2	1	82	673	755	0.891391	1												jul2.04.07	28	2	3	14	56	70	0.8	1		mar4.11.07	13	3	1	0	8	8	1	1
mar2.01.08	11	1	0	2	37	39	0.948718		mar4.04.08	13	2	1	30	165	195	0.846154	1												jul2.04.08	28	2	3	30	85	115	0.73913	1		mar4.11.08	13	3	1	5	30	35	0.857143	1
mar2.01.09	11	1	0	6	35	41	0.853659		mar4.04.09	13	2	1	29	263	292	0.900685	1												jul2.04.09	28	2	3	8	51	59	0.864407	1		mar4.11.09	13	3	1	0	15	15	1	1
mar2.01.10	11	1	0	5	24	29	0.827586		mar4.04.10	13	2	1	8	28	36	0.777778	1												jul2.04.10	28	2	3	0	0	0		0		mar4.11.10	13	3	1	9	31	40	0.775	1
mar2.01.11	11	1	0	6	66	72	0.916667		mar4.04.11	13	2	1	25	199	224	0.888393	1												jul2.04.11	28	2	3	18	146	164	0.890244	1		mar4.11.11	13	3	1	3	120	123	0.97561	1
mar2.01.12	11	1	0						mar4.04.12	13	2	1	9	51	60	0.85	1												jul2.04.12	28	2	3	37	252	289	0.871972	1		mar4.11.12	13	3	1	5	88	93	0.946237	1
mar2.01.13	11	1	0	17	134	151	0.887417		mar4.04.13	13	2	1	0	0	0		0												jul2.04.13	28	2	3	0	0	0		0		mar4.11.13	13	3	1	0	17	17	1	1
mar2.01.14	11	1	0	8	22	30	0.733333		mar4.04.14	13	2	1	14	54	68	0.794118	1												jul2.04.14	28	2	3	13	66	79	0.835443	1		mar4.11.14	13	3	1	3	21	24	0.875	1
mar2.01.15	11	1	0	4	29	33	0.878788		mar4.04.15	13	2	1	0	0	0		0												jul2.04.15	28	2	3	9	19	28	0.678571	1		mar4.11.15	13	3	1	14	58	72	0.805556	1
mar2.01.16	11	1	0	5	71	76	0.934211		mar4.04.16	13	2	1	10	175	185	0.945946	1												jul2.04.16	28	2	3	4	7	11	0.636364	1		mar4.11.16	13	3	1	11	121	132	0.916667	1
mar2.01.17	11	1	0	2	5	7	0.714286		mar4.04.17	13	2	1	3	29	32	0.90625	1												jul2.04.17	28	2	3	14	67	81	0.82716	1		mar4.11.17	13	3	1	14	165	179	0.921788	1
mar2.01.18	11	1	0	0	14	14	1		mar4.04.18	13	2	1	19	147	166	0.885542	1												jul2.04.18	28	2	3	43	119	162	0.734568	1		mar4.11.18	13	3	1	9	11	20	0.55	1
mar2.01.19	11	1	0	17	53	70	0.757143		mar4.04.19	13	2	1	4	26	30	0.866667	1												jul2.04.19	28	2	3	16	122	138	0.884058	1		mar4.11.19	13	3	1	2	58	60	0.966667	1
mar2.01.20	11	1	0	2	25	27	0.925926		mar4.04.20	13	2	1	0	0	0		0												jul2.04.20	28	2	3	1	35	36	0.972222	1		mar4.11.20	13	3	1	4	39	43	0.906977	1
mar2.01.21	11	1	0	4	21	25	0.84		mar4.04.21	13	2	1	19	89	108	0.824074	1												jul2.04.21	28	2	3	28	40	68	0.588235	1		mar4.11.21	13	3	1	19	141	160	0.88125	1
mar2.01.22	11	1	0	0	9	9	1		mar4.04.22	13	2	1	56	93	149	0.624161	1												jul2.04.22	28	2	3	17	70	87	0.804598	1		mar4.11.22	13	3	1	8	37	45	0.822222	1
mar2.01.23	11	1	0	1	53	54	0.981481		mar4.04.23	13	2	1	6	87	93	0.935484	1												jul2.04.23	28	2	3	24	92	116	0.793103	1		mar4.11.23	13	3	1	1	9	10	0.9	1
mar2.01.24	11	1	0	7	72	79	0.911392		mar4.04.24	13	2	1	0	6	6	1	1												jul2.04.24	28	2	3	14	49	63	0.777778	1		mar4.11.24	13	3	1	3	3	6	0.5	1
mar2.01.25	11	1	0	0	5	5	1		mar4.04.25	13	2	1	18	108	126	0.857143	1												jul2.04.25	28	2	3	38	207	245	0.844898	1		mar4.11.25	13	3	1	21	73	94	0.776596	1
mar2.01.26	11	1	0	3	8	11	0.727273		mar4.04.26	13	2	1	1	105	106	0.990566	1												jul2.04.26	28	2	3	113	497	610	0.814754	1		mar4.11.26	13	3	1	3	12	15	0.8	1
mar2.01.27	11	1	0	5	26	31	0.83871		mar4.04.27	13	2	1	3	62	65	0.953846	1												jul2.04.27	28	2	3	0	5	5	1	1		mar4.11.27	13	3	1	0	9	9	1	1
mar2.01.28	11	1	0	14	67	81	0.82716		mar4.04.28	13	2	1	7	79	86	0.918605	1												jul2.04.28	28	2	3	24	117	141	0.829787	1		mar4.11.28	13	3	1	13	96	109	0.880734	1
mar2.01.29	11	1	0	8	5	13	0.384615		mar4.04.29	13	2	1	2	26	28	0.928571	1												jul2.04.29	28	2	3	29	140	169	0.828402	1		mar4.11.29	13	3	1	4	29	33	0.878788	1
mar2.01.30	11	1	0	1	12	13	0.923077		mar4.04.30	13	2	1	11	53	64	0.828125	1												jul2.04.30	28	2	3	23	96	119	0.806723	1		mar4.11.30	13	3	1	15	119	134	0.88806	1
mar2.04.01	11	0	0	12	366	378	0.968254		apr1.01.01	14	1	1	1	12	13	0.923077	1												jul3.01.01	29	1	3	0	0	0		0		apr1.01.01	14	1	1	1	12	13	0.923077	1
mar2.04.02	11	0	0	13	115	128	0.898438		apr1.01.02	14	1	1	29	38	67	0.567164	1												jul3.01.02	29	1	3	68	35	103	0.339806	1		apr1.01.02	14	1	1	29	38	67	0.567164	1
mar2.04.03	11	0	0	60	232	292	0.794521		apr1.01.03	14	1	1	0	39	39	1	1												jul3.01.03	29	1	3	16	38	54	0.703704	1		apr1.01.03	14	1	1	0	39	39	1	1
mar2.04.04	11	0	0	13	52	65	0.8		apr1.01.04	14	1	1	14	102	116	0.87931	1												jul3.01.04	29	1	3	30	36	66	0.545455	1		apr1.01.04	14	1	1	14	102	116	0.87931	1
mar2.04.05	11	0	0	15	74	89	0.831461		apr1.01.05	14	1	1	0	0	0		0												jul3.01.05	29	1	3	16	16	32	0.5	1		apr1.01.05	14	1	1	0	0	0		0
mar2.04.06	11	0	0	36	129	165	0.781818		apr1.01.06	14	1	1	2	17	19	0.894737	1												jul3.01.06	29	1	3	8	0	8	0	1		apr1.01.06	14	1	1	2	17	19	0.894737	1
mar2.04.07	11	0	0	17	248	265	0.935849		apr1.01.07	14	1	1	0	11	11	1	1												jul3.01.07	29	1	3	9	44	53	0.830189	1		apr1.01.07	14	1	1	0	11	11	1	1
mar2.04.08	11	0	0	33	646	679	0.951399		apr1.01.08	14	1	1	13	55	68	0.808824	1												jul3.01.08	29	1	3	1	0	1	0	1		apr1.01.08	14	1	1	13	55	68	0.808824	1
mar2.04.09	11	0	0	1	32	33	0.969697		apr1.01.09	14	1	1	1	30	31	0.967742	1												jul3.01.09	29	1	3	2	2	4	0.5	1		apr1.01.09	14	1	1	1	30	31	0.967742	1
mar2.04.10	11	0	0	6	20	26	0.769231		apr1.01.10	14	1	1	0	0	0		0												jul3.01.10	29	1	3	5	6	11	0.545455	1		apr1.01.10	14	1	1	0	0	0		0
mar2.04.11	11	0	0	19	163	182	0.895604		apr1.01.11	14	1	1	20	94	114	0.824561	1												jul3.01.11	29	1	3	5	4	9	0.444444	1		apr1.01.11	14	1	1	20	94	114	0.824561	1
mar2.04.12	11	0	0	22	189	211	0.895735		apr1.01.12	14	1	1	0	0	0		0												jul3.01.12	29	1	3	22	3	25	0.12	1		apr1.01.12	14	1	1	0	0	0		0
mar2.04.13	11	0	0	3	11	14	0.785714		apr1.01.13	14	1	1	30	143	173	0.82659	1												jul3.01.13	29	1	3	38	43	81	0.530864	1		apr1.01.13	14	1	1	30	143	173	0.82659	1
mar2.04.14	11	0	0	38	98	136	0.720588		apr1.01.14	14	1	1	2	59	61	0.967213	1												jul3.01.14	29	1	3	7	2	9	0.222222	1		apr1.01.14	14	1	1	2	59	61	0.967213	1
mar2.04.15	11	0	0	2	17	19	0.894737		apr1.01.15	14	1	1	11	81	92	0.880435	1												jul3.01.15	29	1	3	10	9	19	0.473684	1		apr1.01.15	14	1	1	11	81	92	0.880435	1
mar2.04.16	11	0	0	12	46	58	0.793103		apr1.01.16	14	1	1	12	52	64	0.8125	1												jul3.01.16	29	1	3	18	41	59	0.694915	1		apr1.01.16	14	1	1	12	52	64	0.8125	1
mar2.04.17	11	0	0	1	2	3	0.666667		apr1.01.17	14	1	1	0	6	6	1	1												jul3.01.17	29	1	3	13	0	13	0	1		apr1.01.17	14	1	1	0	6	6	1	1
mar2.04.18	11	0	0	18	228	246	0.926829		apr1.01.18	14	1	1	0	18	18	1	1												jul3.01.18	29	1	3	24	20	44	0.454545	1		apr1.01.18	14	1	1	0	18	18	1	1
mar2.04.19	11	0	0	8	48	56	0.857143		apr1.01.19	14	1	1	9	79	88	0.897727	1												jul3.01.19	29	1	3	26	7	33	0.212121	1		apr1.01.19	14	1	1	9	79	88	0.897727	1
mar2.04.20	11	0	0	3	41	44	0.931818		apr1.01.20	14	1	1	3	59	62	0.951613	1												jul3.01.20	29	1	3	2	2	4	0.5	1		apr1.01.20	14	1	1	3	59	62	0.951613	1
mar2.04.21	11	0	0	11	88	99	0.888889		apr1.01.21	14	1	1	1	5	6	0.833333	1												jul3.01.21	29	1	3	0	0	0		0		apr1.01.21	14	1	1	1	5	6	0.833333	1
mar2.04.22	11	0	0	7	28	35	0.8		apr1.01.22	14	1	1	5	38	43	0.883721	1												jul3.01.22	29	1	3	9	5	14	0.357143	1		apr1.01.22	14	1	1	5	38	43	0.883721	1
mar2.04.23	11	0	0	4	20	24	0.833333		apr1.01.23	14	1	1	0	0	0		0												jul3.01.23	29	1	3	42	23	65	0.353846	1		apr1.01.23	14	1	1	0	0	0		0
mar2.04.24	11	0	0	14	182	196	0.928571		apr1.01.24	14	1	1	8	57	65	0.876923	1												jul3.01.24	29	1	3	38	18	56	0.321429	1		apr1.01.24	14	1	1	8	57	65	0.876923	1
mar2.04.25	11	0	0	14	146	160	0.9125		apr1.01.25	14	1	1	0	4	4	1	1												jul3.01.25	29	1	3	9	23	32	0.71875	1		apr1.01.25	14	1	1	0	4	4	1	1
mar2.04.26	11	0	0	25	203	228	0.890351		apr1.01.26	14	1	1	6	17	23	0.73913	1												jul3.01.26	29	1	3	16	22	38	0.578947	1		apr1.01.26	14	1	1	6	17	23	0.73913	1
mar2.04.27	11	0	0	16	107	123	0.869919		apr1.01.27	14	1	1	12	4	16	0.25	1												jul3.01.27	29	1	3	0	0	0		0		apr1.01.27	14	1	1	12	4	16	0.25	1
mar2.04.28	11	0	0	30	69	99	0.69697		apr1.01.28	14	1	1	14	23	37	0.621622	1												jul3.01.28	29	1	3	55	50	105	0.47619	1		apr1.01.28	14	1	1	14	23	37	0.621622	1
mar2.04.29	11	0	0	9	175	184	0.951087		apr1.01.29	14	1	1	0	15	15	1	1												jul3.01.29	29	1	3	20	18	38	0.473684	1		apr1.01.29	14	1	1	0	15	15	1	1
mar2.04.30	11	0	0	127	145	272	0.533088		apr1.01.30	14	1	1	8	71	79	0.898734	1												jul3.01.30	29	1	3	4	4	8	0.5	1		apr1.01.30	14	1	1	8	71	79	0.898734	1
mar2.11.01	11	0	0	8	51	59	0.864407		apr1.04.01	14	2	1	43	53	96	0.552083	1												jul3.04.01	29	2	3	11	64	75	0.853333	1		apr1.11.01	14	3	1	1	8	9	0.888889	1
mar2.11.02	11	0	0	3	15	18	0.833333		apr1.04.02	14	2	1	26	81	107	0.757009	1												jul3.04.02	29	2	3	5	44	49	0.897959	1		apr1.11.02	14	3	1	14	161	175	0.92	1
mar2.11.03	11	0	0	14	43	57	0.754386		apr1.04.03	14	2	1	74	277	351	0.789174	1												jul3.04.03	29	2	3	18	198	216	0.916667	1		apr1.11.03	14	3	1	10	92	102	0.901961	1
mar2.11.04	11	0	0						apr1.04.04	14	2	1	5	23	28	0.821429	1												jul3.04.04	29	2	3	6	29	35	0.828571	1		apr1.11.04	14	3	1	0	0	0		0
mar2.11.05	11	0	0	11	13	24	0.541667		apr1.04.05	14	2	1	8	0	8	0	1												jul3.04.05	29	2	3	1	6	7	0.857143	1		apr1.11.05	14	3	1	33	58	91	0.637363	1
mar2.11.06	11	0	0	10	121	131	0.923664		apr1.04.06	14	2	1	0	39	39	1	1												jul3.04.06	29	2	3	7	57	64	0.890625	1		apr1.11.06	14	3	1	16	98	114	0.859649	1
mar2.11.07	11	0	0	14	12	26	0.461538		apr1.04.07	14	2	1	33	167	200	0.835	1												jul3.04.07	29	2	3	34	413	447	0.923937	1		apr1.11.07	14	3	1	0	0	0		0
mar2.11.08	11	0	0	10	60	70	0.857143		apr1.04.08	14	2	1	96	175	271	0.645756	1												jul3.04.08	29	2	3	27	130	157	0.828025	1		apr1.11.08	14	3	1	20	49	69	0.710145	1
mar2.11.09	11	0	0						apr1.04.09	14	2	1	36	47	83	0.566265	1												jul3.04.09	29	2	3	20	163	183	0.89071	1		apr1.11.09	14	3	1	0	0	0		0
mar2.11.10	11	0	0	4	39	43	0.906977		apr1.04.10	14	2	1	0	0	0		0												jul3.04.10	29	2	3	19	102	121	0.842975	1		apr1.11.10	14	3	1	11	76	87	0.873563	1
mar2.11.11	11	0	0	0	22	22	1		apr1.04.11	14	2	1	22	112	134	0.835821	1												jul3.04.11	29	2	3	35	217	252	0.861111	1		apr1.11.11	14	3	1	3	42	45	0.933333	1
mar2.11.12	11	0	0						apr1.04.12	14	2	1	11	32	43	0.744186	1												jul3.04.12	29	2	3	32	219	251	0.87251	1		apr1.11.12	14	3	1	26	102	128	0.796875	1
mar2.11.13	11	0	0	2	31	33	0.939394		apr1.04.13	14	2	1	0	0	0		0												jul3.04.13	29	2	3	0	4	4	1	1		apr1.11.13	14	3	1	30	109	139	0.784173	1
mar2.11.14	11	0	0	11	52	63	0.825397		apr1.04.14	14	2	1	10	22	32	0.6875	1												jul3.04.14	29	2	3	11	77	88	0.875	1		apr1.11.14	14	3	1	1	3	4	0.75	1
mar2.11.15	11	0	0	25	82	107	0.766355		apr1.04.15	14	2	1	0	0	0		0												jul3.04.15	29	2	3	3	24	27	0.888889	1		apr1.11.15	14	3	1	39	177	216	0.819444	1
mar2.11.16	11	0	0	0	7	7	1		apr1.04.16	14	2	1	26	156	182	0.857143	1												jul3.04.16	29	2	3	0	0	0		0		apr1.11.16	14	3	1	0	0	0		0
mar2.11.17	11	0	0	3	25	28	0.892857		apr1.04.17	14	2	1	10	22	32	0.6875	1												jul3.04.17	29	2	3	46	209	255	0.819608	1		apr1.11.17	14	3	1	0	13	13	1	1
mar2.11.18	11	0	0	4	27	31	0.870968		apr1.04.18	14	2	1	50	88	138	0.637681	1												jul3.04.18	29	2	3	26	204	230	0.886957	1		apr1.11.18	14	3	1	3	37	40	0.925	1
mar2.11.19	11	0	0	12	24	36	0.666667		apr1.04.19	14	2	1	2	6	8	0.75	1												jul3.04.19	29	2	3	25	199	224	0.888393	1		apr1.11.19	14	3	1	29	196	225	0.871111	1
mar2.11.20	11	0	0	0	18	18	1		apr1.04.20	14	2	1	0	0	0		0												jul3.04.20	29	2	3	4	40	44	0.909091	1		apr1.11.20	14	3	1	18	162	180	0.9	1
mar2.11.21	11	0	0	15	58	73	0.794521		apr1.04.21	14	2	1	6	32	38	0.842105	1												jul3.04.21	29	2	3	61	204	265	0.769811	1		apr1.11.21	14	3	1	28	138	166	0.831325	1
mar2.11.22	11	0	0	27	116	143	0.811189		apr1.04.22	14	2	1	6	42	48	0.875	1												jul3.04.22	29	2	3	13	76	89	0.853933	1		apr1.11.22	14	3	1	19	170	189	0.899471	1
mar2.11.23	11	0	0	0	1	1	1		apr1.04.23	14	2	1	0	0	0		0												jul3.04.23	29	2	3	7	33	40	0.825	1		apr1.11.23	14	3	1	19	38	57	0.666667	1
mar2.11.24	11	0	0	15	50	65	0.769231		apr1.04.24	14	2	1	8	44	52	0.846154	1												jul3.04.24	29	2	3	12	101	113	0.893805	1		apr1.11.24	14	3	1	16	152	168	0.904762	1
mar2.11.25	11	0	0	3	37	40	0.925		apr1.04.25	14	2	1	12	66	78	0.846154	1												jul3.04.25	29	2	3	3	31	34	0.911765	1		apr1.11.25	14	3	1	0	0	0		0
mar2.11.26	11	0	0	6	30	36	0.833333		apr1.04.26	14	2	1	13	31	44	0.704545	1												jul3.04.26	29	2	3	38	215	253	0.849802	1		apr1.11.26	14	3	1	23	98	121	0.809917	1
mar2.11.27	11	0	0	1	12	13	0.923077		apr1.04.27	14	2	1	8	55	63	0.873016	1												jul3.04.27	29	2	3	2	9	11	0.818182	1		apr1.11.27	14	3	1	5	55	60	0.916667	1
mar2.11.28	11	0	0	1	101	102	0.990196		apr1.04.28	14	2	1	12	85	97	0.876289	1												jul3.04.28	29	2	3	51	49	100	0.49	1		apr1.11.28	14	3	1	19	61	80	0.7625	1
mar2.11.29	11	0	0	1	9	10	0.9		apr1.04.29	14	2	1	11	91	102	0.892157	1												jul3.04.29	29	2	3	38	184	222	0.828829	1		apr1.11.29	14	3	1	30	94	124	0.758065	1
mar2.11.30	11	0	0	16	238	254	0.937008		apr1.04.30	14	2	1	41	195	236	0.826271	1												jul3.04.30	29	2	3	5	63	68	0.926471	1		apr1.11.30	14	3	1	1	37	38	0.973684	1
mar3.01.01	12	1	0	18	97	115	0.843478		apr2.01.01	15	1	1	1	28	29	0.965517	1												jul4.01.01	30	1	3	0	0	0		0		apr2.01.01	15	1	1	1	28	29	0.965517	1
mar3.01.02	12	1	0	0	8	8	1		apr2.01.02	15	1	1	16	132	148	0.891892	1												jul4.01.02	30	1	3	10	84	94	0.893617	1		apr2.01.02	15	1	1	16	132	148	0.891892	1
mar3.01.03	12	1	0	20	90	110	0.818182		apr2.01.03	15	1	1	13	133	146	0.910959	1												jul4.01.03	30	1	3	19	5	24	0.208333	1		apr2.01.03	15	1	1	13	133	146	0.910959	1
mar3.01.04	12	1	0	13	89	102	0.872549		apr2.01.04	15	1	1	5	64	69	0.927536	1												jul4.01.04	30	1	3	72	18	90	0.2	1		apr2.01.04	15	1	1	5	64	69	0.927536	1
mar3.01.05	12	1	0	8	35	43	0.813953		apr2.01.05	15	1	1	0	0	0		0												jul4.01.05	30	1	3	6	2	8	0.25	1		apr2.01.05	15	1	1	0	0	0		0
mar3.01.06	12	1	0	9	41	50	0.82		apr2.01.06	15	1	1	0	0	0		0												jul4.01.06	30	1	3	3	6	9	0.666667	1		apr2.01.06	15	1	1	0	0	0		0
mar3.01.07	12	1	0						apr2.01.07	15	1	1	0	0	0		0												jul4.01.07	30	1	3	15	8	23	0.347826	1		apr2.01.07	15	1	1	0	0	0		0
mar3.01.08	12	1	0	40	64	104	0.615385		apr2.01.08	15	1	1	1	63	64	0.984375	1												jul4.01.08	30	1	3	32	23	55	0.418182	1		apr2.01.08	15	1	1	1	63	64	0.984375	1
mar3.01.09	12	1	0	3	87	90	0.966667		apr2.01.09	15	1	1	0	20	20	1	1												jul4.01.09	30	1	3	17	4	21	0.190476	1		apr2.01.09	15	1	1	0	20	20	1	1
mar3.01.10	12	1	0	6	48	54	0.888889		apr2.01.10	15	1	1	0	0	0		0												jul4.01.10	30	1	3	12	4	16	0.25	1		apr2.01.10	15	1	1	0	0	0		0
mar3.01.11	12	1	0	22	31	53	0.584906		apr2.01.11	15	1	1	6	68	74	0.918919	1												jul4.01.11	30	1	3	19	8	27	0.296296	1		apr2.01.11	15	1	1	6	68	74	0.918919	1
mar3.01.12	12	1	0						apr2.01.12	15	1	1	0	0	0		0												jul4.01.12	30	1	3	0	0	0		0		apr2.01.12	15	1	1	0	0	0		0
mar3.01.13	12	1	0	3	56	59	0.949153		apr2.01.13	15	1	1	4	31	35	0.885714	1												jul4.01.13	30	1	3	25	36	61	0.590164	1		apr2.01.13	15	1	1	4	31	35	0.885714	1
mar3.01.14	12	1	0	0	41	41	1		apr2.01.14	15	1	1	14	32	46	0.695652	1												jul4.01.14	30	1	3	26	49	75	0.653333	1		apr2.01.14	15	1	1	14	32	46	0.695652	1
mar3.01.15	12	1	0	19	52	71	0.732394		apr2.01.15	15	1	1	2	100	102	0.980392	1												jul4.01.15	30	1	3	65	11	76	0.144737	1		apr2.01.15	15	1	1	2	100	102	0.980392	1
mar3.01.16	12	1	0	5	216	221	0.977376		apr2.01.16	15	1	1	0	12	12	1	1												jul4.01.16	30	1	3	6	2	8	0.25	1		apr2.01.16	15	1	1	0	12	12	1	1
mar3.01.17	12	1	0	7	59	66	0.893939		apr2.01.17	15	1	1	2	15	17	0.882353	1												jul4.01.17	30	1	3	2	0	2	0	1		apr2.01.17	15	1	1	2	15	17	0.882353	1
mar3.01.18	12	1	0	11	80	91	0.879121		apr2.01.18	15	1	1	1	56	57	0.982456	1												jul4.01.18	30	1	3	0	0	0		0		apr2.01.18	15	1	1	1	56	57	0.982456	1
mar3.01.19	12	1	0	4	107	111	0.963964		apr2.01.19	15	1	1	1	15	16	0.9375	1												jul4.01.19	30	1	3	19	14	33	0.424242	1		apr2.01.19	15	1	1	1	15	16	0.9375	1
mar3.01.20	12	1	0	2	5	7	0.714286		apr2.01.20	15	1	1	7	121	128	0.945312	1												jul4.01.20	30	1	3	38	40	78	0.512821	1		apr2.01.20	15	1	1	7	121	128	0.945312	1
mar3.01.21	12	1	0	4	23	27	0.851852		apr2.01.21	15	1	1	3	53	56	0.946429	1												jul4.01.21	30	1	3	27	12	39	0.307692	1		apr2.01.21	15	1	1	3	53	56	0.946429	1
mar3.01.22	12	1	0	18	66	84	0.785714		apr2.01.22	15	1	1	0	4	4	1	1												jul4.01.22	30	1	3	19	12	31	0.387097	1		apr2.01.22	15	1	1	0	4	4	1	1
mar3.01.23	12	1	0	2	19	21	0.904762		apr2.01.23	15	1	1	1	2	3	0.666667	1												jul4.01.23	30	1	3	97	14	111	0.126126	1		apr2.01.23	15	1	1	1	2	3	0.666667	1
mar3.01.24	12	1	0	3	35	38	0.921053		apr2.01.24	15	1	1	8	35	43	0.813953	1												jul4.01.24	30	1	3	59	16	75	0.213333	1		apr2.01.24	15	1	1	8	35	43	0.813953	1
mar3.01.25	12	1	0	8	14	22	0.636364		apr2.01.25	15	1	1	2	20	22	0.909091	1												jul4.01.25	30	1	3	0	0	0		0		apr2.01.25	15	1	1	2	20	22	0.909091	1
mar3.01.26	12	1	0	9	41	50	0.82		apr2.01.26	15	1	1	4	72	76	0.947368	1												jul4.01.26	30	1	3	66	11	77	0.142857	1		apr2.01.26	15	1	1	4	72	76	0.947368	1
mar3.01.27	12	1	0	10	32	42	0.761905		apr2.01.27	15	1	1	0	0	0		0												jul4.01.27	30	1	3	43	26	69	0.376812	1		apr2.01.27	15	1	1	0	0	0		0
mar3.01.28	12	1	0	8	26	34	0.764706		apr2.01.28	15	1	1	12	88	100	0.88	1												jul4.01.28	30	1	3	37	11	48	0.229167	1		apr2.01.28	15	1	1	12	88	100	0.88	1
mar3.01.29	12	1	0	1	11	12	0.916667		apr2.01.29	15	1	1	11	118	129	0.914729	1												jul4.01.29	30	1	3	24	16	40	0.4	1		apr2.01.29	15	1	1	11	118	129	0.914729	1
mar3.01.30	12	1	0	0	2	2	1		apr2.01.30	15	1	1	4	76	80	0.95	1												jul4.01.30	30	1	3	43	22	65	0.338462	1		apr2.01.30	15	1	1	4	76	80	0.95	1
mar3.04.01	12	0	0	7	11	18	0.611111		apr2.04.01	15	2	1	9	77	86	0.895349	1												jul4.04.01	30	2	3	11	45	56	0.803571	1		apr2.11.01	15	3	1	7	59	66	0.893939	1
mar3.04.02	12	0	0	34	191	225	0.848889		apr2.04.02	15	2	1	9	227	236	0.961864	1												jul4.04.02	30	2	3	18	99	117	0.846154	1		apr2.11.02	15	3	1	0	0	0		0
mar3.04.03	12	0	0	64	156	220	0.709091		apr2.04.03	15	2	1	32	223	255	0.87451	1												jul4.04.03	30	2	3	18	103	121	0.85124	1		apr2.11.03	15	3	1	7	67	74	0.905405	1
mar3.04.04	12	0	0	4	21	25	0.84		apr2.04.04	15	2	1	0	11	11	1	1												jul4.04.04	30	2	3	0	14	14	1	1		apr2.11.04	15	3	1	20	139	159	0.874214	1
mar3.04.05	12	0	0						apr2.04.05	15	2	1	4	21	25	0.84	1												jul4.04.05	30	2	3	0	0	0		0		apr2.11.05	15	3	1	5	15	20	0.75	1
mar3.04.06	12	0	0	30	72	102	0.705882		apr2.04.06	15	2	1	5	72	77	0.935065	1												jul4.04.06	30	2	3	12	88	100	0.88	1		apr2.11.06	15	3	1	5	16	21	0.761905	1
mar3.04.07	12	0	0	55	243	298	0.815436		apr2.04.07	15	2	1	43	242	285	0.849123	1												jul4.04.07	30	2	3	25	153	178	0.859551	1		apr2.11.07	15	3	1	0	1	1	1	1
mar3.04.08	12	0	0	16	155	171	0.906433		apr2.04.08	15	2	1	18	94	112	0.839286	1												jul4.04.08	30	2	3	38	150	188	0.797872	1		apr2.11.08	15	3	1	14	55	69	0.797101	1
mar3.04.09	12	0	0	20	142	162	0.876543		apr2.04.09	15	2	1	21	146	167	0.874251	1												jul4.04.09	30	2	3	6	20	26	0.769231	1		apr2.11.09	15	3	1	0	0	0		0
mar3.04.10	12	0	0	11	26	37	0.702703		apr2.04.10	15	2	1	1	18	19	0.947368	1												jul4.04.10	30	2	3	5	20	25	0.8	1		apr2.11.10	15	3	1	2	41	43	0.953488	1
mar3.04.11	12	0	0	89	141	230	0.613043		apr2.04.11	15	2	1	2	108	110	0.981818	1												jul4.04.11	30	2	3	45	171	216	0.791667	1		apr2.11.11	15	3	1	3	165	168	0.982143	1
mar3.04.12	12	0	0	25	64	89	0.719101		apr2.04.12	15	2	1	3	63	66	0.954545	1												jul4.04.12	30	2	3	15	109	124	0.879032	1		apr2.11.12	15	3	1	2	6	8	0.75	1
mar3.04.13	12	0	0						apr2.04.13	15	2	1	0	0	0		0												jul4.04.13	30	2	3	21	65	86	0.755814	1		apr2.11.13	15	3	1	21	148	169	0.87574	1
mar3.04.14	12	0	0	16	67	83	0.807229		apr2.04.14	15	2	1	10	185	195	0.948718	1												jul4.04.14	30	2	3	10	99	109	0.908257	1		apr2.11.14	15	3	1	7	26	33	0.787879	1
mar3.04.15	12	0	0						apr2.04.15	15	2	1	9	19	28	0.678571	1												jul4.04.15	30	2	3	67	109	176	0.619318	1		apr2.11.15	15	3	1	14	78	92	0.847826	1
mar3.04.16	12	0	0	10	200	210	0.952381		apr2.04.16	15	2	1	44	464	508	0.913386	1												jul4.04.16	30	2	3	13	38	51	0.745098	1		apr2.11.16	15	3	1	7	38	45	0.844444	1
mar3.04.17	12	0	0	12	36	48	0.75		apr2.04.17	15	2	1	4	98	102	0.960784	1												jul4.04.17	30	2	3	20	46	66	0.69697	1		apr2.11.17	15	3	1	33	32	65	0.492308	1
mar3.04.18	12	0	0	88	181	269	0.672862		apr2.04.18	15	2	1	21	110	131	0.839695	1												jul4.04.18	30	2	3	31	99	130	0.761538	1		apr2.11.18	15	3	1	2	14	16	0.875	1
mar3.04.19	12	0	0	37	152	189	0.804233		apr2.04.19	15	2	1	21	160	181	0.883978	1												jul4.04.19	30	2	3	81	178	259	0.687259	1		apr2.11.19	15	3	1	13	187	200	0.935	1
mar3.04.20	12	0	0	7	37	44	0.840909		apr2.04.20	15	2	1	1	3	4	0.75	1												jul4.04.20	30	2	3	4	31	35	0.885714	1		apr2.11.20	15	3	1	4	40	44	0.909091	1
mar3.04.21	12	0	0						apr2.04.21	15	2	1	15	95	110	0.863636	1												jul4.04.21	30	2	3	98	126	224	0.5625	1		apr2.11.21	15	3	1	15	73	88	0.829545	1
mar3.04.22	12	0	0	61	97	158	0.613924		apr2.04.22	15	2	1	1	1	2	0.5	1												jul4.04.22	30	2	3	16	71	87	0.816092	1		apr2.11.22	15	3	1	0	0	0		0
mar3.04.23	12	0	0	12	35	47	0.744681		apr2.04.23	15	2	1	10	42	52	0.807692	1												jul4.04.23	30	2	3	13	56	69	0.811594	1		apr2.11.23	15	3	1	14	86	100	0.86	1
mar3.04.24	12	0	0	18	39	57	0.684211		apr2.04.24	15	2	1	0	0	0		0												jul4.04.24	30	2	3	25	134	159	0.842767	1		apr2.11.24	15	3	1	5	7	12	0.583333	1
mar3.04.25	12	0	0	7	43	50	0.86		apr2.04.25	15	2	1	9	35	44	0.795455	1												jul4.04.25	30	2	3	42	133	175	0.76	1		apr2.11.25	15	3	1	10	77	87	0.885057	1
mar3.04.26	12	0	0	7	148	155	0.954839		apr2.04.26	15	2	1	10	123	133	0.924812	1												jul4.04.26	30	2	3	67	246	313	0.785942	1		apr2.11.26	15	3	1	16	72	88	0.818182	1
mar3.04.27	12	0	0	59	58	117	0.495726		apr2.04.27	15	2	1	3	13	16	0.8125	1												jul4.04.27	30	2	3	0	0	0		0		apr2.11.27	15	3	1	24	77	101	0.762376	1
mar3.04.28	12	0	0	37	87	124	0.701613		apr2.04.28	15	2	1	8	27	35	0.771429	1												jul4.04.28	30	2	3	16	86	102	0.843137	1		apr2.11.28	15	3	1	16	119	135	0.881481	1
mar3.04.29	12	0	0	47	169	216	0.782407		apr2.04.29	15	2	1	10	107	117	0.91453	1												jul4.04.29	30	2	3	30	101	131	0.770992	1		apr2.11.29	15	3	1	2	69	71	0.971831	1
mar3.04.30	12	0	0	53	105	158	0.664557		apr2.04.30	15	2	1	55	280	335	0.835821	1												jul4.04.30	30	2	3	34	126	160	0.7875	1		apr2.11.30	15	3	1	8	133	141	0.943262	1
mar3.11.01	12	0	0	15	231	246	0.939024		apr3.01.01	16	1	1	45	42	87	0.482759	1												aug1.01.01	31	1	3	0	0	0		0		apr3.01.01	16	1	1	45	42	87	0.482759	1
mar3.11.02	12	0	0	15	32	47	0.680851		apr3.01.02	16	1	1	39	47	86	0.546512	1												aug1.01.02	31	1	3	29	17	46	0.369565	1		apr3.01.02	16	1	1	39	47	86	0.546512	1
mar3.11.03	12	0	0	8	50	58	0.862069		apr3.01.03	16	1	1	19	46	65	0.707692	1												aug1.01.03	31	1	3	42	29	71	0.408451	1		apr3.01.03	16	1	1	19	46	65	0.707692	1
mar3.11.04	12	0	0						apr3.01.04	16	1	1	67	157	224	0.700893	1												aug1.01.04	31	1	3	42	24	66	0.363636	1		apr3.01.04	16	1	1	67	157	224	0.700893	1
mar3.11.05	12	0	0						apr3.01.05	16	1	1	0	0	0		0												aug1.01.05	31	1	3	22	12	34	0.352941	1		apr3.01.05	16	1	1	0	0	0		0
mar3.11.06	12	0	0						apr3.01.06	16	1	1	14	14	28	0.5	1												aug1.01.06	31	1	3	35	10	45	0.222222	1		apr3.01.06	16	1	1	14	14	28	0.5	1
mar3.11.07	12	0	0						apr3.01.07	16	1	1	0	21	21	1	1												aug1.01.07	31	1	3	48	13	61	0.213115	1		apr3.01.07	16	1	1	0	21	21	1	1
mar3.11.08	12	0	0	15	20	35	0.571429		apr3.01.08	16	1	1	16	17	33	0.515152	1												aug1.01.08	31	1	3	32	58	90	0.644444	1		apr3.01.08	16	1	1	16	17	33	0.515152	1
mar3.11.09	12	0	0	17	38	55	0.690909		apr3.01.09	16	1	1	7	21	28	0.75	1												aug1.01.09	31	1	3	12	37	49	0.755102	1		apr3.01.09	16	1	1	7	21	28	0.75	1
mar3.11.10	12	0	0	3	35	38	0.921053		apr3.01.10	16	1	1	2	0	2	0	1												aug1.01.10	31	1	3	22	13	35	0.371429	1		apr3.01.10	16	1	1	2	0	2	0	1
mar3.11.11	12	0	0	2	68	70	0.971429		apr3.01.11	16	1	1	28	8	36	0.222222	1												aug1.01.11	31	1	3	61	35	96	0.364583	1		apr3.01.11	16	1	1	28	8	36	0.222222	1
mar3.11.12	12	0	0	2	31	33	0.939394		apr3.01.12	16	1	1	0	0	0		0												aug1.01.12	31	1	3	21	7	28	0.25	1		apr3.01.12	16	1	1	0	0	0		0
mar3.11.13	12	0	0	2	5	7	0.714286		apr3.01.13	16	1	1	21	31	52	0.596154	1												aug1.01.13	31	1	3	6	3	9	0.333333	1		apr3.01.13	16	1	1	21	31	52	0.596154	1
mar3.11.14	12	0	0	8	17	25	0.68		apr3.01.14	16	1	1	24	8	32	0.25	1												aug1.01.14	31	1	3	22	12	34	0.352941	1		apr3.01.14	16	1	1	24	8	32	0.25	1
mar3.11.15	12	0	0	44	167	211	0.791469		apr3.01.15	16	1	1	0	0	0		0												aug1.01.15	31	1	3	9	6	15	0.4	1		apr3.01.15	16	1	1	0	0	0		0
mar3.11.16	12	0	0	18	109	127	0.858268		apr3.01.16	16	1	1	41	52	93	0.55914	1												aug1.01.16	31	1	3	0	0	0		0		apr3.01.16	16	1	1	41	52	93	0.55914	1
mar3.11.17	12	0	0	45	43	88	0.488636		apr3.01.17	16	1	1	6	14	20	0.7	1												aug1.01.17	31	1	3	19	8	27	0.296296	1		apr3.01.17	16	1	1	6	14	20	0.7	1
mar3.11.18	12	0	0	13	89	102	0.872549		apr3.01.18	16	1	1	16	38	54	0.703704	1												aug1.01.18	31	1	3	15	2	17	0.117647	1		apr3.01.18	16	1	1	16	38	54	0.703704	1
mar3.11.19	12	0	0	4	32	36	0.888889		apr3.01.19	16	1	1	0	0	0		0												aug1.01.19	31	1	3	12	12	24	0.5	1		apr3.01.19	16	1	1	0	0	0		0
mar3.11.20	12	0	0	10	198	208	0.951923		apr3.01.20	16	1	1	5	6	11	0.545455	1												aug1.01.20	31	1	3	21	29	50	0.58	1		apr3.01.20	16	1	1	5	6	11	0.545455	1
mar3.11.21	12	0	0	10	76	86	0.883721		apr3.01.21	16	1	1	7	7	14	0.5	1												aug1.01.21	31	1	3	0	0	0		0		apr3.01.21	16	1	1	7	7	14	0.5	1
mar3.11.22	12	0	0	20	98	118	0.830508		apr3.01.22	16	1	1	8	12	20	0.6	1												aug1.01.22	31	1	3	2	2	4	0.5	1		apr3.01.22	16	1	1	8	12	20	0.6	1
mar3.11.23	12	0	0	7	5	12	0.416667		apr3.01.23	16	1	1	0	0	0		0												aug1.01.23	31	1	3	29	14	43	0.325581	1		apr3.01.23	16	1	1	0	0	0		0
mar3.11.24	12	0	0	10	23	33	0.69697		apr3.01.24	16	1	1	25	21	46	0.456522	1												aug1.01.24	31	1	3	7	4	11	0.363636	1		apr3.01.24	16	1	1	25	21	46	0.456522	1
mar3.11.25	12	0	0	2	16	18	0.888889		apr3.01.25	16	1	1	0	2	2	1	1												aug1.01.25	31	1	3	16	7	23	0.304348	1		apr3.01.25	16	1	1	0	2	2	1	1
mar3.11.26	12	0	0	3	21	24	0.875		apr3.01.26	16	1	1	58	51	109	0.46789	1												aug1.01.26	31	1	3	41	54	95	0.568421	1		apr3.01.26	16	1	1	58	51	109	0.46789	1
mar3.11.27	12	0	0	10	75	85	0.882353		apr3.01.27	16	1	1	25	27	52	0.519231	1												aug1.01.27	31	1	3	20	36	56	0.642857	1		apr3.01.27	16	1	1	25	27	52	0.519231	1
mar3.11.28	12	0	0	8	116	124	0.935484		apr3.01.28	16	1	1	3	7	10	0.7	1												aug1.01.28	31	1	3	35	28	63	0.444444	1		apr3.01.28	16	1	1	3	7	10	0.7	1
mar3.11.29	12	0	0	18	47	65	0.723077		apr3.01.29	16	1	1	24	32	56	0.571429	1												aug1.01.29	31	1	3	47	30	77	0.38961	1		apr3.01.29	16	1	1	24	32	56	0.571429	1
mar3.11.30	12	0	0	39	195	234	0.833333		apr3.01.30	16	1	1	0	0	0		0												aug1.01.30	31	1	3	28	14	42	0.333333	1		apr3.01.30	16	1	1	0	0	0		0
mar4.01.01	13	1	0	1	12	13	0.923077		apr3.04.01	16	2	1	6	46	52	0.884615	1												aug1.04.01	31	2	3	2	14	16	0.875	1		apr3.11.01	16	3	1	0	0	0		0
mar4.01.02	13	1	0	19	93	112	0.830357		apr3.04.02	16	2	1	38	131	169	0.775148	1												aug1.04.02	31	2	3	1	18	19	0.947368	1		apr3.11.02	16	3	1	4	40	44	0.909091	1
mar4.01.03	13	1	0	8	54	62	0.870968		apr3.04.03	16	2	1	51	152	203	0.748768	1												aug1.04.03	31	2	3	27	129	156	0.826923	1		apr3.11.03	16	3	1	6	14	20	0.7	1
mar4.01.04	13	1	0	13	90	103	0.873786		apr3.04.04	16	2	1	14	29	43	0.674419	1												aug1.04.04	31	2	3	11	81	92	0.880435	1		apr3.11.04	16	3	1	0	0	0		0
mar4.01.05	13	1	0	9	97	106	0.915094		apr3.04.05	16	2	1	1	31	32	0.96875	1												aug1.04.05	31	2	3	27	165	192	0.859375	1		apr3.11.05	16	3	1	1	12	13	0.923077	1
mar4.01.06	13	1	0	2	56	58	0.965517		apr3.04.06	16	2	1	13	34	47	0.723404	1												aug1.04.06	31	2	3	15	44	59	0.745763	1		apr3.11.06	16	3	1	0	0	0		0
mar4.01.07	13	1	0	2	2	4	0.5		apr3.04.07	16	2	1	43	120	163	0.736196	1												aug1.04.07	31	2	3	39	259	298	0.869128	1		apr3.11.07	16	3	1	14	32	46	0.695652	1
mar4.01.08	13	1	0	13	220	233	0.944206		apr3.04.08	16	2	1	59	215	274	0.784672	1												aug1.04.08	31	2	3	43	205	248	0.826613	1		apr3.11.08	16	3	1	6	25	31	0.806452	1
mar4.01.09	13	1	0	11	71	82	0.865854		apr3.04.09	16	2	1	4	48	52	0.923077	1												aug1.04.09	31	2	3	45	136	181	0.751381	1		apr3.11.09	16	3	1	5	6	11	0.545455	1
mar4.01.10	13	1	0	12	41	53	0.773585		apr3.04.10	16	2	1	0	0	0		0												aug1.04.10	31	2	3	6	24	30	0.8	1		apr3.11.10	16	3	1	27	180	207	0.869565	1
mar4.01.11	13	1	0	16	147	163	0.90184		apr3.04.11	16	2	1	19	180	199	0.904523	1												aug1.04.11	31	2	3	24	160	184	0.869565	1		apr3.11.11	16	3	1	1	6	7	0.857143	1
mar4.01.12	13	1	0						apr3.04.12	16	2	1	5	12	17	0.705882	1												aug1.04.12	31	2	3	32	198	230	0.86087	1		apr3.11.12	16	3	1	2	2	4	0.5	1
mar4.01.13	13	1	0	3	262	265	0.988679		apr3.04.13	16	2	1	0	0	0		0												aug1.04.13	31	2	3	2	13	15	0.866667	1		apr3.11.13	16	3	1	11	51	62	0.822581	1
mar4.01.14	13	1	0	12	149	161	0.925466		apr3.04.14	16	2	1	29	50	79	0.632911	1												aug1.04.14	31	2	3	35	163	198	0.823232	1		apr3.11.14	16	3	1	18	43	61	0.704918	1
mar4.01.15	13	1	0	1	25	26	0.961538		apr3.04.15	16	2	1	0	0	0		0												aug1.04.15	31	2	3	10	89	99	0.89899	1		apr3.11.15	16	3	1	48	177	225	0.786667	1
mar4.01.16	13	1	0	12	165	177	0.932203		apr3.04.16	16	2	1	44	355	399	0.889724	1												aug1.04.16	31	2	3	22	63	85	0.741176	1		apr3.11.16	16	3	1	71	303	374	0.81016	1
mar4.01.17	13	1	0	9	15	24	0.625		apr3.04.17	16	2	1	30	162	192	0.84375	1												aug1.04.17	31	2	3	11	87	98	0.887755	1		apr3.11.17	16	3	1	1	15	16	0.9375	1
mar4.01.18	13	1	0	4	46	50	0.92		apr3.04.18	16	2	1	33	140	173	0.809249	1												aug1.04.18	31	2	3	22	101	123	0.821138	1		apr3.11.18	16	3	1	1	29	30	0.966667	1
mar4.01.19	13	1	0	22	68	90	0.755556		apr3.04.19	16	2	1	35	70	105	0.666667	1												aug1.04.19	31	2	3	63	226	289	0.782007	1		apr3.11.19	16	3	1	1	4	5	0.8	1
mar4.01.20	13	1	0	4	117	121	0.966942		apr3.04.20	16	2	1	0	0	0		0												aug1.04.20	31	2	3	30	159	189	0.84127	1		apr3.11.20	16	3	1	39	275	314	0.875796	1
mar4.01.21	13	1	0						apr3.04.21	16	2	1	16	35	51	0.686275	1												aug1.04.21	31	2	3	54	175	229	0.764192	1		apr3.11.21	16	3	1	44	65	109	0.59633	1
mar4.01.22	13	1	0	7	40	47	0.851064		apr3.04.22	16	2	1	12	14	26	0.538462	1												aug1.04.22	31	2	3	29	42	71	0.591549	1		apr3.11.22	16	3	1	18	16	34	0.470588	1
mar4.01.23	13	1	0	8	107	115	0.930435		apr3.04.23	16	2	1	0	3	3	1	1												aug1.04.23	31	2	3	4	15	19	0.789474	1		apr3.11.23	16	3	1	6	114	120	0.95	1
mar4.01.24	13	1	0	5	33	38	0.868421		apr3.04.24	16	2	1	0	20	20	1	1												aug1.04.24	31	2	3	24	150	174	0.862069	1		apr3.11.24	16	3	1	21	136	157	0.866242	1
mar4.01.25	13	1	0	0	11	11	1		apr3.04.25	16	2	1	27	64	91	0.703297	1												aug1.04.25	31	2	3	34	197	231	0.852814	1		apr3.11.25	16	3	1	7	44	51	0.862745	1
mar4.01.26	13	1	0	1	14	15	0.933333		apr3.04.26	16	2	1	8	68	76	0.894737	1												aug1.04.26	31	2	3	51	227	278	0.816547	1		apr3.11.26	16	3	1	4	121	125	0.968	1
mar4.01.27	13	1	0	3	40	43	0.930233		apr3.04.27	16	2	1	13	19	32	0.59375	1												aug1.04.27	31	2	3	3	9	12	0.75	1		apr3.11.27	16	3	1	16	39	55	0.709091	1
mar4.01.28	13	1	0	8	137	145	0.944828		apr3.04.28	16	2	1	20	28	48	0.583333	1												aug1.04.28	31	2	3	58	201	259	0.776062	1		apr3.11.28	16	3	1	9	46	55	0.836364	1
mar4.01.29	13	1	0	34	73	107	0.682243		apr3.04.29	16	2	1	9	207	216	0.958333	1												aug1.04.29	31	2	3	6	75	81	0.925926	1		apr3.11.29	16	3	1	15	69	84	0.821429	1
mar4.01.30	13	1	0	13	198	211	0.938389		apr3.04.30	16	2	1	134	212	346	0.612717	1												aug1.04.30	31	2	3	27	172	199	0.864322	1		apr3.11.30	16	3	1	22	70	92	0.76087	1
mar4.04.01	13	0	0	8	47	55	0.854545																						aug2.01.01	32	1	3	0	0	0		0
mar4.04.02	13	0	0	13	70	83	0.843373																						aug2.01.02	32	1	3	12	9	21	0.428571	1
mar4.04.03	13	0	0	12	103	115	0.895652																						aug2.01.03	32	1	3	36	25	61	0.409836	1
mar4.04.04	13	0	0	0	10	10	1																						aug2.01.04	32	1	3	46	36	82	0.439024	1
mar4.04.05	13	0	0																										aug2.01.05	32	1	3	4	24	28	0.857143	1
mar4.04.06	13	0	0	23	200	223	0.896861																						aug2.01.06	32	1	3	14	15	29	0.517241	1
mar4.04.07	13	0	0	82	673	755	0.891391																						aug2.01.07	32	1	3	0	0	0		0
mar4.04.08	13	0	0	30	165	195	0.846154																						aug2.01.08	32	1	3	44	51	95	0.536842	1
mar4.04.09	13	0	0	29	263	292	0.900685																						aug2.01.09	32	1	3	26	14	40	0.35	1
mar4.04.10	13	0	0	8	28	36	0.777778																						aug2.01.10	32	1	3	25	12	37	0.324324	1
mar4.04.11	13	0	0	25	199	224	0.888393																						aug2.01.11	32	1	3	30	57	87	0.655172	1
mar4.04.12	13	0	0	9	51	60	0.85																						aug2.01.12	32	1	3	10	3	13	0.230769	1
mar4.04.13	13	0	0																										aug2.01.13	32	1	3	11	14	25	0.56	1
mar4.04.14	13	0	0	14	54	68	0.794118																						aug2.01.14	32	1	3	29	57	86	0.662791	1
mar4.04.15	13	0	0																										aug2.01.15	32	1	3	0	0	0		0
mar4.04.16	13	0	0	10	175	185	0.945946																						aug2.01.16	32	1	3	0	6	6	1	1
mar4.04.17	13	0	0	3	29	32	0.90625																						aug2.01.17	32	1	3	0	0	0		0
mar4.04.18	13	0	0	19	147	166	0.885542																						aug2.01.18	32	1	3	0	0	0		0
mar4.04.19	13	0	0	4	26	30	0.866667																						aug2.01.19	32	1	3	20	6	26	0.230769	1
mar4.04.20	13	0	0																										aug2.01.20	32	1	3	2	4	6	0.666667	1
mar4.04.21	13	0	0	19	89	108	0.824074																						aug2.01.21	32	1	3	0	0	0		0
mar4.04.22	13	0	0	56	93	149	0.624161																						aug2.01.22	32	1	3	14	14	28	0.5	1
mar4.04.23	13	0	0	6	87	93	0.935484																						aug2.01.23	32	1	3	38	52	90	0.577778	1
mar4.04.24	13	0	0	0	6	6	1																						aug2.01.24	32	1	3	9	5	14	0.357143	1
mar4.04.25	13	0	0	18	108	126	0.857143																						aug2.01.25	32	1	3	0	0	0		0
mar4.04.26	13	0	0	1	105	106	0.990566																						aug2.01.26	32	1	3	2	0	2	0	1
mar4.04.27	13	0	0	3	62	65	0.953846																						aug2.01.27	32	1	3	46	10	56	0.178571	1
mar4.04.28	13	0	0	7	79	86	0.918605																						aug2.01.28	32	1	3	0	0	0		0
mar4.04.29	13	0	0	2	26	28	0.928571																						aug2.01.29	32	1	3	3	1	4	0.25	1
mar4.04.30	13	0	0	11	53	64	0.828125																						aug2.01.30	32	1	3	17	1	18	0.0555556	1
mar4.11.01	13	0	0	15	107	122	0.877049																						aug2.04.01	32	2	3	12	68	80	0.85	1
mar4.11.02	13	0	0																										aug2.04.02	32	2	3	2	16	18	0.888889	1
mar4.11.03	13	0	0	13	88	101	0.871287																						aug2.04.03	32	2	3	12	88	100	0.88	1
mar4.11.04	13	0	0																										aug2.04.04	32	2	3	32	137	169	0.810651	1
mar4.11.05	13	0	0																										aug2.04.05	32	2	3	7	54	61	0.885246	1
mar4.11.06	13	0	0																										aug2.04.06	32	2	3	3	32	35	0.914286	1
mar4.11.07	13	0	0	0	8	8	1																						aug2.04.07	32	2	3	30	190	220	0.863636	1
mar4.11.08	13	0	0	5	30	35	0.857143																						aug2.04.08	32	2	3	19	111	130	0.853846	1
mar4.11.09	13	0	0	0	15	15	1																						aug2.04.09	32	2	3	8	39	47	0.829787	1
mar4.11.10	13	0	0	9	31	40	0.775																						aug2.04.10	32	2	3	17	31	48	0.645833	1
mar4.11.11	13	0	0	3	120	123	0.97561																						aug2.04.11	32	2	3	26	113	139	0.81295	1
mar4.11.12	13	0	0	5	88	93	0.946237																						aug2.04.12	32	2	3	1	10	11	0.909091	1
mar4.11.13	13	0	0	0	17	17	1																						aug2.04.13	32	2	3	2	4	6	0.666667	1
mar4.11.14	13	0	0	3	21	24	0.875																						aug2.04.14	32	2	3	15	66	81	0.814815	1
mar4.11.15	13	0	0	14	58	72	0.805556																						aug2.04.15	32	2	3	11	45	56	0.803571	1
mar4.11.16	13	0	0	11	121	132	0.916667																						aug2.04.16	32	2	3	6	13	19	0.684211	1
mar4.11.17	13	0	0	14	165	179	0.921788																						aug2.04.17	32	2	3	13	60	73	0.821918	1
mar4.11.18	13	0	0	9	11	20	0.55																						aug2.04.18	32	2	3	14	56	70	0.8	1
mar4.11.19	13	0	0	2	58	60	0.966667																						aug2.04.19	32	2	3	14	118	132	0.893939	1
mar4.11.20	13	0	0	4	39	43	0.906977																						aug2.04.20	32	2	3	26	126	152	0.828947	1
mar4.11.21	13	0	0	19	141	160	0.88125																						aug2.04.21	32	2	3	21	128	149	0.85906	1
mar4.11.22	13	0	0	8	37	45	0.822222																						aug2.04.22	32	2	3	8	56	64	0.875	1
mar4.11.23	13	0	0	1	9	10	0.9																						aug2.04.23	32	2	3	2	11	13	0.846154	1
mar4.11.24	13	0	0	3	3	6	0.5																						aug2.04.24	32	2	3	23	138	161	0.857143	1
mar4.11.25	13	0	0	21	73	94	0.776596																						aug2.04.25	32	2	3	13	61	74	0.824324	1
mar4.11.26	13	0	0	3	12	15	0.8																						aug2.04.26	32	2	3	0	0	0		0
mar4.11.27	13	0	0	0	9	9	1																						aug2.04.27	32	2	3	0	0	0		0
mar4.11.28	13	0	0	13	96	109	0.880734																						aug2.04.28	32	2	3	16	62	78	0.794872	1
mar4.11.29	13	0	0	4	29	33	0.878788																						aug2.04.29	32	2	3	26	178	204	0.872549	1
mar4.11.30	13	0	0	15	119	134	0.88806																						aug2.04.30	32	2	3	28	212	240	0.883333	1
apr1.01.01	14	1	0	1	12	13	0.923077																						aug3.01.01	33	1	3	0	0	0		0
apr1.01.02	14	1	0	29	38	67	0.567164																						aug3.01.02	33	1	3	11	7	18	0.388889	1
apr1.01.03	14	1	0	0	39	39	1																						aug3.01.03	33	1	3	3	30	33	0.909091	1
apr1.01.04	14	1	0	14	102	116	0.87931																						aug3.01.04	33	1	3	45	29	74	0.391892	1
apr1.01.05	14	1	0																										aug3.01.05	33	1	3	14	7	21	0.333333	1
apr1.01.06	14	1	0	2	17	19	0.894737																						aug3.01.06	33	1	3	27	10	37	0.27027	1
apr1.01.07	14	1	0	0	11	11	1																						aug3.01.07	33	1	3	38	36	74	0.486486	1
apr1.01.08	14	1	0	13	55	68	0.808824																						aug3.01.08	33	1	3	31	3	34	0.0882353	1
apr1.01.09	14	1	0	1	30	31	0.967742																						aug3.01.09	33	1	3	6	8	14	0.571429	1
apr1.01.10	14	1	0																										aug3.01.10	33	1	3	23	25	48	0.520833	1
apr1.01.11	14	1	0	20	94	114	0.824561																						aug3.01.11	33	1	3	24	12	36	0.333333	1
apr1.01.12	14	1	0																										aug3.01.12	33	1	3	11	7	18	0.388889	1
apr1.01.13	14	1	0	30	143	173	0.82659																						aug3.01.13	33	1	3	9	0	9	0	1
apr1.01.14	14	1	0	2	59	61	0.967213																						aug3.01.14	33	1	3	67	62	129	0.48062	1
apr1.01.15	14	1	0	11	81	92	0.880435																						aug3.01.15	33	1	3	2	1	3	0.333333	1
apr1.01.16	14	1	0	12	52	64	0.8125																						aug3.01.16	33	1	3	5	0	5	0	1
apr1.01.17	14	1	0	0	6	6	1																						aug3.01.17	33	1	3	0	0	0		0
apr1.01.18	14	1	0	0	18	18	1																						aug3.01.18	33	1	3	66	84	150	0.56	1
apr1.01.19	14	1	0	9	79	88	0.897727																						aug3.01.19	33	1	3	18	18	36	0.5	1
apr1.01.20	14	1	0	3	59	62	0.951613																						aug3.01.20	33	1	3	95	21	116	0.181034	1
apr1.01.21	14	1	0	1	5	6	0.833333																						aug3.01.21	33	1	3	2	0	2	0	1
apr1.01.22	14	1	0	5	38	43	0.883721																						aug3.01.22	33	1	3	14	1	15	0.0666667	1
apr1.01.23	14	1	0																										aug3.01.23	33	1	3	3	3	6	0.5	1
apr1.01.24	14	1	0	8	57	65	0.876923																						aug3.01.24	33	1	3	91	19	110	0.172727	1
apr1.01.25	14	1	0	0	4	4	1																						aug3.01.25	33	1	3	0	0	0		0
apr1.01.26	14	1	0	6	17	23	0.73913																						aug3.01.26	33	1	3	47	16	63	0.253968	1
apr1.01.27	14	1	0	12	4	16	0.25																						aug3.01.27	33	1	3	14	7	21	0.333333	1
apr1.01.28	14	1	0	14	23	37	0.621622																						aug3.01.28	33	1	3	66	9	75	0.12	1
apr1.01.29	14	1	0	0	15	15	1																						aug3.01.29	33	1	3	1	1	2	0.5	1
apr1.01.30	14	1	0	8	71	79	0.898734																						aug3.01.30	33	1	3	71	21	92	0.228261	1
apr1.04.01	14	0	0	43	53	96	0.552083																						aug3.04.01	33	2	3	20	124	144	0.861111	1
apr1.04.02	14	0	0	26	81	107	0.757009																						aug3.04.02	33	2	3	9	49	58	0.844828	1
apr1.04.03	14	0	0	74	277	351	0.789174																						aug3.04.03	33	2	3	21	60	81	0.740741	1
apr1.04.04	14	0	0	5	23	28	0.821429																						aug3.04.04	33	2	3	22	76	98	0.77551	1
apr1.04.05	14	0	0	8		8	0																						aug3.04.05	33	2	3	2	14	16	0.875	1
apr1.04.06	14	0	0		39	39	1																						aug3.04.06	33	2	3	2	27	29	0.931034	1
apr1.04.07	14	0	0	33	167	200	0.835																						aug3.04.07	33	2	3	34	217	251	0.864542	1
apr1.04.08	14	0	0	96	175	271	0.645756																						aug3.04.08	33	2	3	20	50	70	0.714286	1
apr1.04.09	14	0	0	36	47	83	0.566265																						aug3.04.09	33	2	3	21	208	229	0.908297	1
apr1.04.10	14	0	0																										aug3.04.10	33	2	3	3	33	36	0.916667	1
apr1.04.11	14	0	0	22	112	134	0.835821																						aug3.04.11	33	2	3	11	26	37	0.702703	1
apr1.04.12	14	0	0	11	32	43	0.744186																						aug3.04.12	33	2	3	1	15	16	0.9375	1
apr1.04.13	14	0	0																										aug3.04.13	33	2	3	6	38	44	0.863636	1
apr1.04.14	14	0	0	10	22	32	0.6875																						aug3.04.14	33	2	3	10	55	65	0.846154	1
apr1.04.15	14	0	0																										aug3.04.15	33	2	3	18	110	128	0.859375	1
apr1.04.16	14	0	0	26	156	182	0.857143																						aug3.04.16	33	2	3	0	19	19	1	1
apr1.04.17	14	0	0	10	22	32	0.6875																						aug3.04.17	33	2	3	18	117	135	0.866667	1
apr1.04.18	14	0	0	50	88	138	0.637681																						aug3.04.18	33	2	3	13	100	113	0.884956	1
apr1.04.19	14	0	0	2	6	8	0.75																						aug3.04.19	33	2	3	11	65	76	0.855263	1
apr1.04.20	14	0	0																										aug3.04.20	33	2	3	14	186	200	0.93	1
apr1.04.21	14	0	0	6	32	38	0.842105																						aug3.04.21	33	2	3	38	223	261	0.854406	1
apr1.04.22	14	0	0	6	42	48	0.875																						aug3.04.22	33	2	3	13	60	73	0.821918	1
apr1.04.23	14	0	0																										aug3.04.23	33	2	3	0	3	3	1	1
apr1.04.24	14	0	0	8	44	52	0.846154																						aug3.04.24	33	2	3	4	44	48	0.916667	1
apr1.04.25	14	0	0	12	66	78	0.846154																						aug3.04.25	33	2	3	24	94	118	0.79661	1
apr1.04.26	14	0	0	13	31	44	0.704545																						aug3.04.26	33	2	3	29	95	124	0.766129	1
apr1.04.27	14	0	0	8	55	63	0.873016																						aug3.04.27	33	2	3	4	18	22	0.818182	1
apr1.04.28	14	0	0	12	85	97	0.876289																						aug3.04.28	33	2	3	17	38	55	0.690909	1
apr1.04.29	14	0	0	11	91	102	0.892157																						aug3.04.29	33	2	3	17	92	109	0.844037	1
apr1.04.30	14	0	0	41	195	236	0.826271																						aug3.04.30	33	2	3	33	213	246	0.865854	1
apr1.11.01	14	0	0	1	8	9	0.888889																						aug4.01.01	34	1	3	23	8	31	0.258065	1
apr1.11.02	14	0	0	14	161	175	0.92																						aug4.01.02	34	1	3	17	22	39	0.564103	1
apr1.11.03	14	0	0	10	92	102	0.901961																						aug4.01.03	34	1	3	37	53	90	0.588889	1
apr1.11.04	14	0	0																										aug4.01.04	34	1	3	0	0	0		0
apr1.11.05	14	0	0	33	58	91	0.637363																						aug4.01.05	34	1	3	2	0	2	0	1
apr1.11.06	14	0	0	16	98	114	0.859649																						aug4.01.06	34	1	3	22	17	39	0.435897	1
apr1.11.07	14	0	0																										aug4.01.07	34	1	3	11	1	12	0.0833333	1
apr1.11.08	14	0	0	20	49	69	0.710145																						aug4.01.08	34	1	3	52	35	87	0.402299	1
apr1.11.09	14	0	0																										aug4.01.09	34	1	3	22	14	36	0.388889	1
apr1.11.10	14	0	0	11	76	87	0.873563																						aug4.01.10	34	1	3	8	8	16	0.5	1
apr1.11.11	14	0	0	3	42	45	0.933333																						aug4.01.11	34	1	3	12	8	20	0.4	1
apr1.11.12	14	0	0	26	102	128	0.796875																						aug4.01.12	34	1	3	40	21	61	0.344262	1
apr1.11.13	14	0	0	30	109	139	0.784173																						aug4.01.13	34	1	3	17	25	42	0.595238	1
apr1.11.14	14	0	0	1	3	4	0.75																						aug4.01.14	34	1	3	23	8	31	0.258065	1
apr1.11.15	14	0	0	39	177	216	0.819444																						aug4.01.15	34	1	3	25	0	25	0	1
apr1.11.16	14	0	0																										aug4.01.16	34	1	3	10	7	17	0.411765	1
apr1.11.17	14	0	0	0	13	13	1																						aug4.01.17	34	1	3	30	15	45	0.333333	1
apr1.11.18	14	0	0	3	37	40	0.925																						aug4.01.18	34	1	3	18	22	40	0.55	1
apr1.11.19	14	0	0	29	196	225	0.871111																						aug4.01.19	34	1	3	8	2	10	0.2	1
apr1.11.20	14	0	0	18	162	180	0.9																						aug4.01.20	34	1	3	29	12	41	0.292683	1
apr1.11.21	14	0	0	28	138	166	0.831325																						aug4.01.21	34	1	3	0	2	2	1	1
apr1.11.22	14	0	0	19	170	189	0.899471																						aug4.01.22	34	1	3	1	6	7	0.857143	1
apr1.11.23	14	0	0	19	38	57	0.666667																						aug4.01.23	34	1	3	17	20	37	0.540541	1
apr1.11.24	14	0	0	16	152	168	0.904762																						aug4.01.24	34	1	3	23	15	38	0.394737	1
apr1.11.25	14	0	0																										aug4.01.25	34	1	3	2	2	4	0.5	1
apr1.11.26	14	0	0	23	98	121	0.809917																						aug4.01.26	34	1	3	15	3	18	0.166667	1
apr1.11.27	14	0	0	5	55	60	0.916667																						aug4.01.27	34	1	3	40	16	56	0.285714	1
apr1.11.28	14	0	0	19	61	80	0.7625																						aug4.01.28	34	1	3	36	33	69	0.478261	1
apr1.11.29	14	0	0	30	94	124	0.758065																						aug4.01.29	34	1	3	12	7	19	0.368421	1
apr1.11.30	14	0	0	1	37	38	0.973684																						aug4.01.30	34	1	3	19	36	55	0.654545	1
apr2.01.01	15	1	0	1	28	29	0.965517																						aug4.04.01	34	2	3	11	25	36	0.694444	1
apr2.01.02	15	1	0	16	132	148	0.891892																						aug4.04.02	34	2	3	84	201	285	0.705263	1
apr2.01.03	15	1	0	13	133	146	0.910959																						aug4.04.03	34	2	3	28	48	76	0.631579	1
apr2.01.04	15	1	0	5	64	69	0.927536																						aug4.04.04	34	2	3	9	48	57	0.842105	1
apr2.01.05	15	1	0																										aug4.04.05	34	2	3	9	38	47	0.808511	1
apr2.01.06	15	1	0																										aug4.04.06	34	2	3	51	164	215	0.762791	1
apr2.01.07	15	1	0																										aug4.04.07	34	2	3	32	131	163	0.803681	1
apr2.01.08	15	1	0	1	63	64	0.984375																						aug4.04.08	34	2	3	66	342	408	0.838235	1
apr2.01.09	15	1	0	0	20	20	1																						aug4.04.09	34	2	3	41	205	246	0.833333	1
apr2.01.10	15	1	0																										aug4.04.10	34	2	3	36	67	103	0.650485	1
apr2.01.11	15	1	0	6	68	74	0.918919																						aug4.04.11	34	2	3	11	107	118	0.90678	1
apr2.01.12	15	1	0																										aug4.04.12	34	2	3	4	24	28	0.857143	1
apr2.01.13	15	1	0	4	31	35	0.885714																						aug4.04.13	34	2	3	12	43	55	0.781818	1
apr2.01.14	15	1	0	14	32	46	0.695652																						aug4.04.14	34	2	3	15	50	65	0.769231	1
apr2.01.15	15	1	0	2	100	102	0.980392																						aug4.04.15	34	2	3	47	99	146	0.678082	1
apr2.01.16	15	1	0	0	12	12	1																						aug4.04.16	34	2	3	3	15	18	0.833333	1
apr2.01.17	15	1	0	2	15	17	0.882353																						aug4.04.17	34	2	3	19	177	196	0.903061	1
apr2.01.18	15	1	0	1	56	57	0.982456																						aug4.04.18	34	2	3	30	238	268	0.88806	1
apr2.01.19	15	1	0	1	15	16	0.9375																						aug4.04.19	34	2	3	37	195	232	0.840517	1
apr2.01.20	15	1	0	7	121	128	0.945312																						aug4.04.20	34	2	3	27	111	138	0.804348	1
apr2.01.21	15	1	0	3	53	56	0.946429																						aug4.04.21	34	2	3	43	151	194	0.778351	1
apr2.01.22	15	1	0	0	4	4	1																						aug4.04.22	34	2	3	24	120	144	0.833333	1
apr2.01.23	15	1	0	1	2	3	0.666667																						aug4.04.23	34	2	3	0	0	0		0
apr2.01.24	15	1	0	8	35	43	0.813953																						aug4.04.24	34	2	3	14	63	77	0.818182	1
apr2.01.25	15	1	0	2	20	22	0.909091																						aug4.04.25	34	2	3	42	104	146	0.712329	1
apr2.01.26	15	1	0	4	72	76	0.947368																						aug4.04.26	34	2	3	40	103	143	0.72028	1
apr2.01.27	15	1	0																										aug4.04.27	34	2	3	1	4	5	0.8	1
apr2.01.28	15	1	0	12	88	100	0.88																						aug4.04.28	34	2	3	20	78	98	0.795918	1
apr2.01.29	15	1	0	11	118	129	0.914729																						aug4.04.29	34	2	3	7	31	38	0.815789	1
apr2.01.30	15	1	0	4	76	80	0.95																						aug4.04.30	34	2	3	54	197	251	0.784861	1
apr2.04.01	15	0	0	9	77	86	0.895349																						aug5.01.01	35	1	3	0	0	0		0
apr2.04.02	15	0	0	9	227	236	0.961864																						aug5.01.02	35	1	3	18	28	46	0.608696	1
apr2.04.03	15	0	0	32	223	255	0.87451																						aug5.01.03	35	1	3	20	15	35	0.428571	1
apr2.04.04	15	0	0	0	11	11	1																						aug5.01.04	35	1	3	27	35	62	0.564516	1
apr2.04.05	15	0	0	4	21	25	0.84																						aug5.01.05	35	1	3	3	2	5	0.4	1
apr2.04.06	15	0	0	5	72	77	0.935065																						aug5.01.06	35	1	3	2	2	4	0.5	1
apr2.04.07	15	0	0	43	242	285	0.849123																						aug5.01.07	35	1	3	0	0	0		0
apr2.04.08	15	0	0	18	94	112	0.839286																						aug5.01.08	35	1	3	3	1	4	0.25	1
apr2.04.09	15	0	0	21	146	167	0.874251																						aug5.01.09	35	1	3	21	30	51	0.588235	1
apr2.04.10	15	0	0	1	18	19	0.947368																						aug5.01.10	35	1	3	14	11	25	0.44	1
apr2.04.11	15	0	0	2	108	110	0.981818																						aug5.01.11	35	1	3	37	26	63	0.412698	1
apr2.04.12	15	0	0	3	63	66	0.954545																						aug5.01.12	35	1	3	20	14	34	0.411765	1
apr2.04.13	15	0	0																										aug5.01.13	35	1	3	5	5	10	0.5	1
apr2.04.14	15	0	0	10	185	195	0.948718																						aug5.01.14	35	1	3	34	14	48	0.291667	1
apr2.04.15	15	0	0	9	19	28	0.678571																						aug5.01.15	35	1	3	3	10	13	0.769231	1
apr2.04.16	15	0	0	44	464	508	0.913386																						aug5.01.16	35	1	3	22	17	39	0.435897	1
apr2.04.17	15	0	0	4	98	102	0.960784																						aug5.01.17	35	1	3	3	3	6	0.5	1
apr2.04.18	15	0	0	21	110	131	0.839695																						aug5.01.18	35	1	3	14	7	21	0.333333	1
apr2.04.19	15	0	0	21	160	181	0.883978																						aug5.01.19	35	1	3	0	0	0		0
apr2.04.20	15	0	0	1	3	4	0.75																						aug5.01.20	35	1	3	26	29	55	0.527273	1
apr2.04.21	15	0	0	15	95	110	0.863636																						aug5.01.21	35	1	3	32	15	47	0.319149	1
apr2.04.22	15	0	0	1	1	2	0.5																						aug5.01.22	35	1	3	12	8	20	0.4	1
apr2.04.23	15	0	0	10	42	52	0.807692																						aug5.01.23	35	1	3	0	0	0		0
apr2.04.24	15	0	0																										aug5.01.24	35	1	3	45	17	62	0.274194	1
apr2.04.25	15	0	0	9	35	44	0.795455																						aug5.01.25	35	1	3	0	2	2	1	1
apr2.04.26	15	0	0	10	123	133	0.924812																						aug5.01.26	35	1	3	27	43	70	0.614286	1
apr2.04.27	15	0	0	3	13	16	0.8125																						aug5.01.27	35	1	3	13	7	20	0.35	1
apr2.04.28	15	0	0	8	27	35	0.771429																						aug5.01.28	35	1	3	14	5	19	0.263158	1
apr2.04.29	15	0	0	10	107	117	0.91453																						aug5.01.29	35	1	3	4	7	11	0.636364	1
apr2.04.30	15	0	0	55	280	335	0.835821																						aug5.01.30	35	1	3	31	15	46	0.326087	1
apr2.11.01	15	0	0	7	59	66	0.893939																						aug5.04.01	35	2	3	48	313	361	0.867036	1
apr2.11.02	15	0	0																										aug5.04.02	35	2	3	23	121	144	0.840278	1
apr2.11.03	15	0	0	7	67	74	0.905405																						aug5.04.03	35	2	3	19	110	129	0.852713	1
apr2.11.04	15	0	0	20	139	159	0.874214																						aug5.04.04	35	2	3	18	56	74	0.756757	1
apr2.11.05	15	0	0	5	15	20	0.75																						aug5.04.05	35	2	3	29	84	113	0.743363	1
apr2.11.06	15	0	0	5	16	21	0.761905																						aug5.04.06	35	2	3	19	86	105	0.819048	1
apr2.11.07	15	0	0	0	1	1	1																						aug5.04.07	35	2	3	6	49	55	0.890909	1
apr2.11.08	15	0	0	14	55	69	0.797101																						aug5.04.08	35	2	3	42	92	134	0.686567	1
apr2.11.09	15	0	0																										aug5.04.09	35	2	3	0	3	3	1	1
apr2.11.10	15	0	0	2	41	43	0.953488																						aug5.04.10	35	2	3	17	25	42	0.595238	1
apr2.11.11	15	0	0	3	165	168	0.982143																						aug5.04.11	35	2	3	32	162	194	0.835052	1
apr2.11.12	15	0	0	2	6	8	0.75																						aug5.04.12	35	2	3	30	75	105	0.714286	1
apr2.11.13	15	0	0	21	148	169	0.87574																						aug5.04.13	35	2	3	15	27	42	0.642857	1
apr2.11.14	15	0	0	7	26	33	0.787879																						aug5.04.14	35	2	3	25	77	102	0.754902	1
apr2.11.15	15	0	0	14	78	92	0.847826																						aug5.04.15	35	2	3	22	55	77	0.714286	1
apr2.11.16	15	0	0	7	38	45	0.844444																						aug5.04.16	35	2	3	28	96	124	0.774194	1
apr2.11.17	15	0	0	33	32	65	0.492308																						aug5.04.17	35	2	3	16	90	106	0.849057	1
apr2.11.18	15	0	0	2	14	16	0.875																						aug5.04.18	35	2	3	14	87	101	0.861386	1
apr2.11.19	15	0	0	13	187	200	0.935																						aug5.04.19	35	2	3	51	242	293	0.825939	1
apr2.11.20	15	0	0	4	40	44	0.909091																						aug5.04.20	35	2	3	39	146	185	0.789189	1
apr2.11.21	15	0	0	15	73	88	0.829545																						aug5.04.21	35	2	3	42	167	209	0.799043	1
apr2.11.22	15	0	0																										aug5.04.22	35	2	3	12	51	63	0.809524	1
apr2.11.23	15	0	0	14	86	100	0.86																						aug5.04.23	35	2	3	47	70	117	0.598291	1
apr2.11.24	15	0	0	5	7	12	0.583333																						aug5.04.24	35	2	3	19	94	113	0.831858	1
apr2.11.25	15	0	0	10	77	87	0.885057																						aug5.04.25	35	2	3	34	136	170	0.8	1
apr2.11.26	15	0	0	16	72	88	0.818182																						aug5.04.26	35	2	3	28	153	181	0.845304	1
apr2.11.27	15	0	0	24	77	101	0.762376																						aug5.04.27	35	2	3	4	20	24	0.833333	1
apr2.11.28	15	0	0	16	119	135	0.881481																						aug5.04.28	35	2	3	13	62	75	0.826667	1
apr2.11.29	15	0	0	2	69	71	0.971831																						aug5.04.29	35	2	3	12	97	109	0.889908	1
apr2.11.30	15	0	0	8	133	141	0.943262																						aug5.04.30	35	2	3	34	207	241	0.858921	1
apr3.01.01	16	1	0	45	42	87	0.482759																						sep1.01.01	36	1	3	6	23	29	0.793103	1
apr3.01.02	16	1	0	39	47	86	0.546512																						sep1.01.02	36	1	3	20	22	42	0.52381	1
apr3.01.03	16	1	0	19	46	65	0.707692																						sep1.01.03	36	1	3	14	23	37	0.621622	1
apr3.01.04	16	1	0	67	157	224	0.700893																						sep1.01.04	36	1	3	11	3	14	0.214286	1
apr3.01.05	16	1	0																										sep1.01.05	36	1	3	0	0	0		0
apr3.01.06	16	1	0	14	14	28	0.5																						sep1.01.06	36	1	3	17	2	19	0.105263	1
apr3.01.07	16	1	0	0	21	21	1																						sep1.01.07	36	1	3	0	0	0		0
apr3.01.08	16	1	0	16	17	33	0.515152																						sep1.01.08	36	1	3	31	10	41	0.243902	1
apr3.01.09	16	1	0	7	21	28	0.75																						sep1.01.09	36	1	3	0	0	0		0
apr3.01.10	16	1	0	2	0	2	0																						sep1.01.10	36	1	3	0	0	0		0
apr3.01.11	16	1	0	28	8	36	0.222222																						sep1.01.11	36	1	3	2	0	2	0	1
apr3.01.12	16	1	0																										sep1.01.12	36	1	3	22	16	38	0.421053	1
apr3.01.13	16	1	0	21	31	52	0.596154																						sep1.01.13	36	1	3	13	16	29	0.551724	1
apr3.01.14	16	1	0	24	8	32	0.25																						sep1.01.14	36	1	3	2	0	2	0	1
apr3.01.15	16	1	0																										sep1.01.15	36	1	3	1	1	2	0.5	1
apr3.01.16	16	1	0	41	52	93	0.55914																						sep1.01.16	36	1	3	0	0	0		0
apr3.01.17	16	1	0	6	14	20	0.7																						sep1.01.17	36	1	3	0	0	0		0
apr3.01.18	16	1	0	16	38	54	0.703704																						sep1.01.18	36	1	3	28	19	47	0.404255	1
apr3.01.19	16	1	0																										sep1.01.19	36	1	3	16	28	44	0.636364	1
apr3.01.20	16	1	0	5	6	11	0.545455																						sep1.01.20	36	1	3	13	10	23	0.434783	1
apr3.01.21	16	1	0	7	7	14	0.5																						sep1.01.21	36	1	3	2	0	2	0	1
apr3.01.22	16	1	0	8	12	20	0.6																						sep1.01.22	36	1	3	0	0	0		0
apr3.01.23	16	1	0																										sep1.01.23	36	1	3	24	7	31	0.225806	1
apr3.01.24	16	1	0	25	21	46	0.456522																						sep1.01.24	36	1	3	2	4	6	0.666667	1
apr3.01.25	16	1	0	0	2	2	1																						sep1.01.25	36	1	3	13	21	34	0.617647	1
apr3.01.26	16	1	0	58	51	109	0.46789																						sep1.01.26	36	1	3	38	11	49	0.22449	1
apr3.01.27	16	1	0	25	27	52	0.519231																						sep1.01.27	36	1	3	19	24	43	0.55814	1
apr3.01.28	16	1	0	3	7	10	0.7																						sep1.01.28	36	1	3	0	0	0		0
apr3.01.29	16	1	0	24	32	56	0.571429																						sep1.01.29	36	1	3	24	13	37	0.351351	1
apr3.01.30	16	1	0																										sep1.01.30	36	1	3	6	10	16	0.625	1
apr3.04.01	16	0	0	6	46	52	0.884615																						sep1.04.01	36	2	3	9	58	67	0.865672	1
apr3.04.02	16	0	0	38	131	169	0.775148																						sep1.04.02	36	2	3	13	58	71	0.816901	1
apr3.04.03	16	0	0	51	152	203	0.748768																						sep1.04.03	36	2	3	0	0	0		0
apr3.04.04	16	0	0	14	29	43	0.674419																						sep1.04.04	36	2	3	4	23	27	0.851852	1
apr3.04.05	16	0	0	1	31	32	0.96875																						sep1.04.05	36	2	3	1	13	14	0.928571	1
apr3.04.06	16	0	0	13	34	47	0.723404																						sep1.04.06	36	2	3	8	58	66	0.878788	1
apr3.04.07	16	0	0	43	120	163	0.736196																						sep1.04.07	36	2	3	13	48	61	0.786885	1
apr3.04.08	16	0	0	59	215	274	0.784672																						sep1.04.08	36	2	3	18	64	82	0.780488	1
apr3.04.09	16	0	0	4	48	52	0.923077																						sep1.04.09	36	2	3	10	39	49	0.795918	1
apr3.04.10	16	0	0																										sep1.04.10	36	2	3	22	71	93	0.763441	1
apr3.04.11	16	0	0	19	180	199	0.904523																						sep1.04.11	36	2	3	11	124	135	0.918519	1
apr3.04.12	16	0	0	5	12	17	0.705882																						sep1.04.12	36	2	3	26	82	108	0.759259	1
apr3.04.13	16	0	0																										sep1.04.13	36	2	3	2	6	8	0.75	1
apr3.04.14	16	0	0	29	50	79	0.632911																						sep1.04.14	36	2	3	1	28	29	0.965517	1
apr3.04.15	16	0	0																										sep1.04.15	36	2	3	0	0	0		0
apr3.04.16	16	0	0	44	355	399	0.889724																						sep1.04.16	36	2	3	12	40	52	0.769231	1
apr3.04.17	16	0	0	30	162	192	0.84375																						sep1.04.17	36	2	3	30	91	121	0.752066	1
apr3.04.18	16	0	0	33	140	173	0.809249																						sep1.04.18	36	2	3	7	32	39	0.820513	1
apr3.04.19	16	0	0	35	70	105	0.666667																						sep1.04.19	36	2	3	12	73	85	0.858824	1
apr3.04.20	16	0	0																										sep1.04.20	36	2	3	0	0	0		0
apr3.04.21	16	0	0	16	35	51	0.686275																						sep1.04.21	36	2	3	18	53	71	0.746479	1
apr3.04.22	16	0	0	12	14	26	0.538462																						sep1.04.22	36	2	3	14	44	58	0.758621	1
apr3.04.23	16	0	0	0	3	3	1																						sep1.04.23	36	2	3	18	39	57	0.684211	1
apr3.04.24	16	0	0	0	20	20	1																						sep1.04.24	36	2	3	17	126	143	0.881119	1
apr3.04.25	16	0	0	27	64	91	0.703297																						sep1.04.25	36	2	3	9	40	49	0.816327	1
apr3.04.26	16	0	0	8	68	76	0.894737																						sep1.04.26	36	2	3	22	152	174	0.873563	1
apr3.04.27	16	0	0	13	19	32	0.59375																						sep1.04.27	36	2	3	6	25	31	0.806452	1
apr3.04.28	16	0	0	20	28	48	0.583333																						sep1.04.28	36	2	3	1	16	17	0.941176	1
apr3.04.29	16	0	0	9	207	216	0.958333																						sep1.04.29	36	2	3	9	65	74	0.878378	1
apr3.04.30	16	0	0	134	212	346	0.612717																						sep1.04.30	36	2	3	16	100	116	0.862069	1
apr3.11.01	16	0	0																										sep2.01.01	37	1	3	0	0	0		0
apr3.11.02	16	0	0	4	40	44	0.909091																						sep2.01.02	37	1	3	8	10	18	0.555556	1
apr3.11.03	16	0	0	6	14	20	0.7																						sep2.01.03	37	1	3	11	54	65	0.830769	1
apr3.11.04	16	0	0																										sep2.01.04	37	1	3	13	6	19	0.315789	1
apr3.11.05	16	0	0	1	12	13	0.923077																						sep2.01.05	37	1	3	9	10	19	0.526316	1
apr3.11.06	16	0	0																										sep2.01.06	37	1	3	12	6	18	0.333333	1
apr3.11.07	16	0	0	14	32	46	0.695652																						sep2.01.07	37	1	3	23	20	43	0.465116	1
apr3.11.08	16	0	0	6	25	31	0.806452																						sep2.01.08	37	1	3	0	0	0		0
apr3.11.09	16	0	0	5	6	11	0.545455																						sep2.01.09	37	1	3	3	1	4	0.25	1
apr3.11.10	16	0	0	27	180	207	0.869565																						sep2.01.10	37	1	3	25	19	44	0.431818	1
apr3.11.11	16	0	0	1	6	7	0.857143																						sep2.01.11	37	1	3	2	0	2	0	1
apr3.11.12	16	0	0	2	2	4	0.5																						sep2.01.12	37	1	3	23	11	34	0.323529	1
apr3.11.13	16	0	0	11	51	62	0.822581																						sep2.01.13	37	1	3	0	0	0		0
apr3.11.14	16	0	0	18	43	61	0.704918																						sep2.01.14	37	1	3	48	25	73	0.342466	1
apr3.11.15	16	0	0	48	177	225	0.786667																						sep2.01.15	37	1	3	0	0	0		0
apr3.11.16	16	0	0	71	303	374	0.81016																						sep2.01.16	37	1	3	0	0	0		0
apr3.11.17	16	0	0	1	15	16	0.9375																						sep2.01.17	37	1	3	0	0	0		0
apr3.11.18	16	0	0	1	29	30	0.966667																						sep2.01.18	37	1	3	0	0	0		0
apr3.11.19	16	0	0	1	4	5	0.8																						sep2.01.19	37	1	3	42	7	49	0.142857	1
apr3.11.20	16	0	0	39	275	314	0.875796																						sep2.01.20	37	1	3	2	0	2	0	1
apr3.11.21	16	0	0	44	65	109	0.59633																						sep2.01.21	37	1	3	0	0	0		0
apr3.11.22	16	0	0	18	16	34	0.470588																						sep2.01.22	37	1	3	16	5	21	0.238095	1
apr3.11.23	16	0	0	6	114	120	0.95																						sep2.01.23	37	1	3	0	0	0		0
apr3.11.24	16	0	0	21	136	157	0.866242																						sep2.01.24	37	1	3	44	21	65	0.323077	1
apr3.11.25	16	0	0	7	44	51	0.862745																						sep2.01.25	37	1	3	19	15	34	0.441176	1
apr3.11.26	16	0	0	4	121	125	0.968																						sep2.01.26	37	1	3	14	19	33	0.575758	1
apr3.11.27	16	0	0	16	39	55	0.709091																						sep2.01.27	37	1	3	0	0	0		0
apr3.11.28	16	0	0	9	46	55	0.836364																						sep2.01.28	37	1	3	31	26	57	0.45614	1
apr3.11.29	16	0	0	15	69	84	0.821429																						sep2.01.29	37	1	3	0	0	0		0
apr3.11.30	16	0	0	22	70	92	0.76087																						sep2.01.30	37	1	3	37	20	57	0.350877	1
apr4.01.01	17																												sep2.04.01	37	2	3	11	77	88	0.875	1
apr4.01.02	17																												sep2.04.02	37	2	3	7	50	57	0.877193	1
apr4.01.03	17																												sep2.04.03	37	2	3	10	100	110	0.909091	1
apr4.01.04	17																												sep2.04.04	37	2	3	3	15	18	0.833333	1
apr4.01.05	17																												sep2.04.05	37	2	3	0	0	0		0
apr4.01.06	17																												sep2.04.06	37	2	3	8	67	75	0.893333	1
apr4.01.07	17																												sep2.04.07	37	2	3	5	60	65	0.923077	1
apr4.01.08	17																												sep2.04.08	37	2	3	27	123	150	0.82	1
apr4.01.09	17																												sep2.04.09	37	2	3	36	147	183	0.803279	1
apr4.01.10	17																												sep2.04.10	37	2	3	21	28	49	0.571429	1
apr4.01.11	17																												sep2.04.11	37	2	3	12	87	99	0.878788	1
apr4.01.12	17																												sep2.04.12	37	2	3	15	72	87	0.827586	1
apr4.01.13	17																												sep2.04.13	37	2	3	2	3	5	0.6	1
apr4.01.14	17																												sep2.04.14	37	2	3	6	19	25	0.76	1
apr4.01.15	17																												sep2.04.15	37	2	3	10	66	76	0.868421	1
apr4.01.16	17																												sep2.04.16	37	2	3	4	26	30	0.866667	1
apr4.01.17	17																												sep2.04.17	37	2	3	27	126	153	0.823529	1
apr4.01.18	17																												sep2.04.18	37	2	3	31	169	200	0.845	1
apr4.01.19	17																												sep2.04.19	37	2	3	42	219	261	0.83908	1
apr4.01.20	17																												sep2.04.20	37	2	3	14	113	127	0.889764	1
apr4.01.21	17																												sep2.04.21	37	2	3	16	151	167	0.904192	1
apr4.01.22	17																												sep2.04.22	37	2	3	11	66	77	0.857143	1
apr4.01.23	17																												sep2.04.23	37	2	3	37	131	168	0.779762	1
apr4.01.24	17																												sep2.04.24	37	2	3	10	63	73	0.863014	1
apr4.01.25	17																												sep2.04.25	37	2	3	18	76	94	0.808511	1
apr4.01.26	17																												sep2.04.26	37	2	3	10	60	70	0.857143	1
apr4.01.27	17																												sep2.04.27	37	2	3	0	0	0		0
apr4.01.28	17																												sep2.04.28	37	2	3	8	40	48	0.833333	1
apr4.01.29	17																												sep2.04.29	37	2	3	18	166	184	0.902174	1
apr4.01.30	17																												sep2.04.30	37	2	3	28	150	178	0.842697	1
apr4.04.01	17																												sep3.01.01	38	1	3	0	0	0		0
apr4.04.02	17																												sep3.01.02	38	1	3	44	9	53	0.169811	1
apr4.04.03	17																												sep3.01.03	38	1	3	36	6	42	0.142857	1
apr4.04.04	17																												sep3.01.04	38	1	3	25	7	32	0.21875	1
apr4.04.05	17																												sep3.01.05	38	1	3	0	0	0		0
apr4.04.06	17																												sep3.01.06	38	1	3	20	6	26	0.230769	1
apr4.04.07	17																												sep3.01.07	38	1	3	11	3	14	0.214286	1
apr4.04.08	17																												sep3.01.08	38	1	3	12	11	23	0.478261	1
apr4.04.09	17																												sep3.01.09	38	1	3	21	6	27	0.222222	1
apr4.04.10	17																												sep3.01.10	38	1	3	8	0	8	0	1
apr4.04.11	17																												sep3.01.11	38	1	3	0	0	0		0
apr4.04.12	17																												sep3.01.12	38	1	3	23	12	35	0.342857	1
apr4.04.13	17																												sep3.01.13	38	1	3	18	7	25	0.28	1
apr4.04.14	17																												sep3.01.14	38	1	3	13	27	40	0.675	1
apr4.04.15	17																												sep3.01.15	38	1	3	22	13	35	0.371429	1
apr4.04.16	17																												sep3.01.16	38	1	3	0	0	0		0
apr4.04.17	17																												sep3.01.17	38	1	3	2	0	2	0	1
apr4.04.18	17																												sep3.01.18	38	1	3	29	30	59	0.508475	1
apr4.04.19	17																												sep3.01.19	38	1	3	22	6	28	0.214286	1
apr4.04.20	17																												sep3.01.20	38	1	3	31	10	41	0.243902	1
apr4.04.21	17																												sep3.01.21	38	1	3	0	0	0		0
apr4.04.22	17																												sep3.01.22	38	1	3	8	33	41	0.804878	1
apr4.04.23	17																												sep3.01.23	38	1	3	50	13	63	0.206349	1
apr4.04.24	17																												sep3.01.24	38	1	3	0	0	0		0
apr4.04.25	17																												sep3.01.25	38	1	3	0	0	0		0
apr4.04.26	17																												sep3.01.26	38	1	3	45	20	65	0.307692	1
apr4.04.27	17																												sep3.01.27	38	1	3	10	3	13	0.230769	1
apr4.04.28	17																												sep3.01.28	38	1	3	28	23	51	0.45098	1
apr4.04.29	17																												sep3.01.29	38	1	3	12	0	12	0	1
apr4.04.30	17																												sep3.01.30	38	1	3	27	7	34	0.205882	1
apr4.11.01	17																												sep3.04.01	38	2	3	8	56	64	0.875	1
apr4.11.02	17																												sep3.04.02	38	2	3	20	73	93	0.784946	1
apr4.11.03	17																												sep3.04.03	38	2	3	13	79	92	0.858696	1
apr4.11.04	17																												sep3.04.04	38	2	3	4	17	21	0.809524	1
apr4.11.05	17																												sep3.04.05	38	2	3	0	7	7	1	1
apr4.11.06	17																												sep3.04.06	38	2	3	24	71	95	0.747368	1
apr4.11.07	17																												sep3.04.07	38	2	3	12	40	52	0.769231	1
apr4.11.08	17																												sep3.04.08	38	2	3	45	181	226	0.800885	1
apr4.11.09	17																												sep3.04.09	38	2	3	23	63	86	0.732558	1
apr4.11.10	17																												sep3.04.10	38	2	3	3	8	11	0.727273	1
apr4.11.11	17																												sep3.04.11	38	2	3	28	129	157	0.821656	1
apr4.11.12	17																												sep3.04.12	38	2	3	11	40	51	0.784314	1
apr4.11.13	17																												sep3.04.13	38	2	3	37	97	134	0.723881	1
apr4.11.14	17																												sep3.04.14	38	2	3	18	64	82	0.780488	1
apr4.11.15	17																												sep3.04.15	38	2	3	0	24	24	1	1
apr4.11.16	17																												sep3.04.16	38	2	3	12	41	53	0.773585	1
apr4.11.17	17																												sep3.04.17	38	2	3	14	74	88	0.840909	1
apr4.11.18	17																												sep3.04.18	38	2	3	19	96	115	0.834783	1
apr4.11.19	17																												sep3.04.19	38	2	3	12	91	103	0.883495	1
apr4.11.20	17																												sep3.04.20	38	2	3	17	72	89	0.808989	1
apr4.11.21	17																												sep3.04.21	38	2	3	18	106	124	0.854839	1
apr4.11.22	17																												sep3.04.22	38	2	3	28	115	143	0.804196	1
apr4.11.23	17																												sep3.04.23	38	2	3	19	106	125	0.848	1
apr4.11.24	17																												sep3.04.24	38	2	3	14	26	40	0.65	1
apr4.11.25	17																												sep3.04.25	38	2	3	24	108	132	0.818182	1
apr4.11.26	17																												sep3.04.26	38	2	3	9	48	57	0.842105	1
apr4.11.27	17																												sep3.04.27	38	2	3	5	24	29	0.827586	1
apr4.11.28	17																												sep3.04.28	38	2	3	17	93	110	0.845455	1
apr4.11.29	17																												sep3.04.29	38	2	3	21	81	102	0.794118	1
apr4.11.30	17																												sep3.04.30	38	2	3	31	169	200	0.845	1
may1.01.01	18																												sep4.01.01	39	1	3	7	1	8	0.125	1
may1.01.02	18																												sep4.01.02	39	1	3	28	13	41	0.317073	1
may1.01.03	18																												sep4.01.03	39	1	3	10	4	14	0.285714	1
may1.01.04	18																												sep4.01.04	39	1	3	23	12	35	0.342857	1
may1.01.05	18																												sep4.01.05	39	1	3	18	5	23	0.217391	1
may1.01.06	18																												sep4.01.06	39	1	3	5	1	6	0.166667	1
may1.01.07	18																												sep4.01.07	39	1	3	13	2	15	0.133333	1
may1.01.08	18																												sep4.01.08	39	1	3	21	13	34	0.382353	1
may1.01.09	18																												sep4.01.09	39	1	3	7	26	33	0.787879	1
may1.01.10	18																												sep4.01.10	39	1	3	8	4	12	0.333333	1
may1.01.11	18																												sep4.01.11	39	1	3	47	9	56	0.160714	1
may1.01.12	18																												sep4.01.12	39	1	3	3	2	5	0.4	1
may1.01.13	18																												sep4.01.13	39	1	3	39	16	55	0.290909	1
may1.01.14	18																												sep4.01.14	39	1	3	43	23	66	0.348485	1
may1.01.15	18																												sep4.01.15	39	1	3	0	0	0		0
may1.01.16	18																												sep4.01.16	39	1	3	1	0	1	0	1
may1.01.17	18																												sep4.01.17	39	1	3	0	0	0		0
may1.01.18	18																												sep4.01.18	39	1	3	17	23	40	0.575	1
may1.01.19	18																												sep4.01.19	39	1	3	30	5	35	0.142857	1
may1.01.20	18																												sep4.01.20	39	1	3	11	5	16	0.3125	1
may1.01.21	18																												sep4.01.21	39	1	3	12	4	16	0.25	1
may1.01.22	18																												sep4.01.22	39	1	3	7	2	9	0.222222	1
may1.01.23	18																												sep4.01.23	39	1	3	32	10	42	0.238095	1
may1.01.24	18																												sep4.01.24	39	1	3	30	6	36	0.166667	1
may1.01.25	18																												sep4.01.25	39	1	3	2	1	3	0.333333	1
may1.01.26	18																												sep4.01.26	39	1	3	47	16	63	0.253968	1
may1.01.27	18																												sep4.01.27	39	1	3	14	8	22	0.363636	1
may1.01.28	18																												sep4.01.28	39	1	3	43	19	62	0.306452	1
may1.01.29	18																												sep4.01.29	39	1	3	4	5	9	0.555556	1
may1.01.30	18																												sep4.01.30	39	1	3	15	30	45	0.666667	1
may1.04.01	18																												sep4.04.01	39	2	3	11	35	46	0.76087	1
may1.04.02	18																												sep4.04.02	39	2	3	52	165	217	0.760369	1
may1.04.03	18																												sep4.04.03	39	2	3	31	221	252	0.876984	1
may1.04.04	18																												sep4.04.04	39	2	3	24	100	124	0.806452	1
may1.04.05	18																												sep4.04.05	39	2	3	0	18	18	1	1
may1.04.06	18																												sep4.04.06	39	2	3	34	122	156	0.782051	1
may1.04.07	18																												sep4.04.07	39	2	3	39	187	226	0.827434	1
may1.04.08	18																												sep4.04.08	39	2	3	30	120	150	0.8	1
may1.04.09	18																												sep4.04.09	39	2	3	0	12	12	1	1
may1.04.10	18																												sep4.04.10	39	2	3	10	64	74	0.864865	1
may1.04.11	18																												sep4.04.11	39	2	3	3	44	47	0.93617	1
may1.04.12	18																												sep4.04.12	39	2	3	21	103	124	0.830645	1
may1.04.13	18																												sep4.04.13	39	2	3	26	130	156	0.833333	1
may1.04.14	18																												sep4.04.14	39	2	3	3	31	34	0.911765	1
may1.04.15	18																												sep4.04.15	39	2	3	0	0	0		0
may1.04.16	18																												sep4.04.16	39	2	3	9	35	44	0.795455	1
may1.04.17	18																												sep4.04.17	39	2	3	31	181	212	0.853774	1
may1.04.18	18																												sep4.04.18	39	2	3	20	79	99	0.79798	1
may1.04.19	18																												sep4.04.19	39	2	3	40	128	168	0.761905	1
may1.04.20	18																												sep4.04.20	39	2	3	0	0	0		0
may1.04.21	18																												sep4.04.21	39	2	3	38	146	184	0.793478	1
may1.04.22	18																												sep4.04.22	39	2	3	38	128	166	0.771084	1
may1.04.23	18																												sep4.04.23	39	2	3	0	0	0		0
may1.04.24	18																												sep4.04.24	39	2	3	6	30	36	0.833333	1
may1.04.25	18																												sep4.04.25	39	2	3	23	116	139	0.834532	1
may1.04.26	18																												sep4.04.26	39	2	3	15	74	89	0.831461	1
may1.04.27	18																												sep4.04.27	39	2	3	6	52	58	0.896552	1
may1.04.28	18																												sep4.04.28	39	2	3	12	55	67	0.820896	1
may1.04.29	18																												sep4.04.29	39	2	3	13	157	170	0.923529	1
may1.04.30	18																												sep4.04.30	39	2	3	40	263	303	0.867987	1
may1.11.01	18																												oct1.01.01	40	1	3	3	1	4	0.25	1
may1.11.02	18																												oct1.01.02	40	1	3	47	7	54	0.12963	1
may1.11.03	18																												oct1.01.03	40	1	3	13	1	14	0.0714286	1
may1.11.04	18																												oct1.01.04	40	1	3	23	11	34	0.323529	1
may1.11.05	18																												oct1.01.05	40	1	3	0	0	0		0
may1.11.06	18																												oct1.01.06	40	1	3	20	4	24	0.166667	1
may1.11.07	18																												oct1.01.07	40	1	3	0	0	0		0
may1.11.08	18																												oct1.01.08	40	1	3	12	2	14	0.142857	1
may1.11.09	18																												oct1.01.09	40	1	3	2	0	2	0	1
may1.11.10	18																												oct1.01.10	40	1	3	0	0	0		0
may1.11.11	18																												oct1.01.11	40	1	3	29	52	81	0.641975	1
may1.11.12	18																												oct1.01.12	40	1	3	0	3	3	1	1
may1.11.13	18																												oct1.01.13	40	1	3	26	35	61	0.57377	1
may1.11.14	18																												oct1.01.14	40	1	3	26	5	31	0.16129	1
may1.11.15	18																												oct1.01.15	40	1	3	5	3	8	0.375	1
may1.11.16	18																												oct1.01.16	40	1	3	0	0	0		0
may1.11.17	18																												oct1.01.17	40	1	3	0	0	0		0
may1.11.18	18																												oct1.01.18	40	1	3	19	10	29	0.344828	1
may1.11.19	18																												oct1.01.19	40	1	3	15	8	23	0.347826	1
may1.11.20	18																												oct1.01.20	40	1	3	0	0	0		0
may1.11.21	18																												oct1.01.21	40	1	3	0	0	0		0
may1.11.22	18																												oct1.01.22	40	1	3	2	0	2	0	1
may1.11.23	18																												oct1.01.23	40	1	3	17	6	23	0.26087	1
may1.11.24	18																												oct1.01.24	40	1	3	13	3	16	0.1875	1
may1.11.25	18																												oct1.01.25	40	1	3	1	0	1	0	1
may1.11.26	18																												oct1.01.26	40	1	3	4	3	7	0.428571	1
may1.11.27	18																												oct1.01.27	40	1	3	4	0	4	0	1
may1.11.28	18																												oct1.01.28	40	1	3	50	16	66	0.242424	1
may1.11.29	18																												oct1.01.29	40	1	3	0	0	0		0
may1.11.30	18																												oct1.01.30	40	1	3	6	0	6	0	1
may2.01.01	19	1	0	3	39	42	0.928571																						oct1.04.01	40	2	3	26	97	123	0.788618	1
may2.01.02	19	1	0	32	151	183	0.825137																						oct1.04.02	40	2	3	10	80	90	0.888889	1
may2.01.03	19	1	0	12	79	91	0.868132																						oct1.04.03	40	2	3	37	176	0		0
may2.01.04	19	1	0	13	104	117	0.888889																						oct1.04.04	40	2	3	27	90	117	0.769231	1
may2.01.05	19	1	0	4	10	14	0.714286																						oct1.04.05	40	2	3	0	11	11	1	1
may2.01.06	19	1	0	20	120	140	0.857143																						oct1.04.06	40	2	3	8	49	57	0.859649	1
may2.01.07	19	1	0	7	13	20	0.65																						oct1.04.07	40	2	3	14	60	74	0.810811	1
may2.01.08	19	1	0	18	242	260	0.930769																						oct1.04.08	40	2	3	21	105	126	0.833333	1
may2.01.09	19	1	0	2	9	11	0.818182																						oct1.04.09	40	2	3	14	159	173	0.919075	1
may2.01.10	19	1	0	16	132	148	0.891892																						oct1.04.10	40	2	3	7	53	60	0.883333	1
may2.01.11	19	1	0	6	177	183	0.967213																						oct1.04.11	40	2	3	6	110	116	0.948276	1
may2.01.12	19	1	0	0	8	8	1																						oct1.04.12	40	2	3	32	100	132	0.757576	1
may2.01.13	19	1	0	16	101	117	0.863248																						oct1.04.13	40	2	3	0	0	0		0
may2.01.14	19	1	0	0	7	7	1																						oct1.04.14	40	2	3	1	5	6	0.833333	1
may2.01.15	19	1	0	2	90	92	0.978261																						oct1.04.15	40	2	3	2	10	12	0.833333	1
may2.01.16	19	1	0	13	168	181	0.928177																						oct1.04.16	40	2	3	1	12	13	0.923077	1
may2.01.17	19	1	0	0	21	21	1																						oct1.04.17	40	2	3	15	75	90	0.833333	1
may2.01.18	19	1	0	6	67	73	0.917808																						oct1.04.18	40	2	3	6	4	10	0.4	1
may2.01.19	19	1	0	8	60	68	0.882353																						oct1.04.19	40	2	3	25	138	163	0.846626	1
may2.01.20	19	1	0	9	118	127	0.929134																						oct1.04.20	40	2	3	20	114	134	0.850746	1
may2.01.21	19	1	0	1	68	69	0.985507																						oct1.04.21	40	2	3	13	76	89	0.853933	1
may2.01.22	19	1	0	2	12	14	0.857143																						oct1.04.22	40	2	3	0	0	0		0
may2.01.23	19	1	0	0	21	21	1																						oct1.04.23	40	2	3	2	0	2	0	1
may2.01.24	19	1	0	23	79	102	0.77451																						oct1.04.24	40	2	3	14	116	130	0.892308	1
may2.01.25	19	1	0																										oct1.04.25	40	2	3	10	39	49	0.795918	1
may2.01.26	19	1	0	2	19	21	0.904762																						oct1.04.26	40	2	3	3	33	36	0.916667	1
may2.01.27	19	1	0	4	22	26	0.846154																						oct1.04.27	40	2	3	1	8	9	0.888889	1
may2.01.28	19	1	0	15	59	74	0.797297																						oct1.04.28	40	2	3	12	63	75	0.84	1
may2.01.29	19	1	0	4	38	42	0.904762																						oct1.04.29	40	2	3	5	14	19	0.736842	1
may2.01.30	19	1	0	11	120	131	0.916031																						oct1.04.30	40	2	3	27	253	280	0.903571	1
may2.02.01	19	0	0	25	54	79	0.683544																						oct2.01.01	41	1	3	18	3	21	0.142857	1
may2.02.02	19	0	0	16	38	54	0.703704																						oct2.01.02	41	1	3	26	0	26	0	1
may2.02.03	19	0	0	55	183	238	0.768908																						oct2.01.03	41	1	3	8	0	8	0	1
may2.02.04	19	0	0	1	13	14	0.928571																						oct2.01.04	41	1	3	6	2	8	0.25	1
may2.02.05	19	0	0	14	102	116	0.87931																						oct2.01.05	41	1	3	0	0	0		0
may2.02.06	19	0	0	2	19	21	0.904762																						oct2.01.06	41	1	3	8	0	8	0	1
may2.02.07	19	0	0	3	154	157	0.980892																						oct2.01.07	41	1	3	27	6	33	0.181818	1
may2.02.08	19	0	0	1	9	10	0.9																						oct2.01.08	41	1	3	15	12	27	0.444444	1
may2.02.09	19	0	0	8	92	100	0.92																						oct2.01.09	41	1	3	3	0	3	0	1
may2.02.10	19	0	0	4	66	70	0.942857																						oct2.01.10	41	1	3	0	0	0		0
may2.02.11	19	0	0	12	125	137	0.912409																						oct2.01.11	41	1	3	13	8	21	0.380952	1
may2.02.12	19	0	0	5	90	95	0.947368																						oct2.01.12	41	1	3	3	0	3	0	1
may2.02.13	19	0	0	26	92	118	0.779661																						oct2.01.13	41	1	3	5	2	7	0.285714	1
may2.02.14	19	0	0	0	3	3	1																						oct2.01.14	41	1	3	3	0	3	0	1
may2.02.15	19	0	0	4	59	63	0.936508																						oct2.01.15	41	1	3	0	0	0		0
may2.02.16	19	0	0	12	296	308	0.961039																						oct2.01.16	41	1	3	5	0	5	0	1
may2.02.17	19	0	0	1	38	39	0.974359																						oct2.01.17	41	1	3	0	0	0		0
may2.02.18	19	0	0	16	153	169	0.905325																						oct2.01.18	41	1	3	26	5	31	0.16129	1
may2.02.19	19	0	0	22	161	183	0.879781																						oct2.01.19	41	1	3	0	0	0		0
may2.02.20	19	0	0	0	3	3	1																						oct2.01.20	41	1	3	12	5	17	0.294118	1
may2.02.21	19	0	0	5	103	108	0.953704																						oct2.01.21	41	1	3	0	0	0		0
may2.02.22	19	0	0	34	189	223	0.847534																						oct2.01.22	41	1	3	9	9	18	0.5	1
may2.02.23	19	0	0	4	34	38	0.894737																						oct2.01.23	41	1	3	28	11	39	0.282051	1
may2.02.24	19	0	0	3	48	51	0.941176																						oct2.01.24	41	1	3	12	14	26	0.538462	1
may2.02.25	19	0	0	6	34	40	0.85																						oct2.01.25	41	1	3	2	17	19	0.894737	1
may2.02.26	19	0	0	5	71	76	0.934211																						oct2.01.26	41	1	3	40	16	56	0.285714	1
may2.02.27	19	0	0	33	260	293	0.887372																						oct2.01.27	41	1	3	14	5	19	0.263158	1
may2.02.28	19	0	0	15	170	185	0.918919																						oct2.01.28	41	1	3	30	26	56	0.464286	1
may2.02.29	19	0	0	24	18	42	0.428571																						oct2.01.29	41	1	3	30	6	36	0.166667	1
may2.02.30	19	0	0	10	108	118	0.915254																						oct2.01.30	41	1	3	21	17	38	0.447368	1
may2.04.01	19	0	0	15	230	245	0.938776																						oct2.04.01	41	2	3	24	100	124	0.806452	1
may2.04.02	19	0	0	14	76	90	0.844444																						oct2.04.02	41	2	3	17	88	105	0.838095	1
may2.04.03	19	0	0	23	390	413	0.94431																						oct2.04.03	41	2	3	46	179	225	0.795556	1
may2.04.04	19	0	0	10	60	70	0.857143																						oct2.04.04	41	2	3	28	76	104	0.730769	1
may2.04.05	19	0	0																										oct2.04.05	41	2	3	0	0	0		0
may2.04.06	19	0	0	7	156	163	0.957055																						oct2.04.06	41	2	3	28	103	131	0.78626	1
may2.04.07	19	0	0	21	226	247	0.91498																						oct2.04.07	41	2	3	41	213	254	0.838583	1
may2.04.08	19	0	0	19	249	268	0.929104																						oct2.04.08	41	2	3	4	45	49	0.918367	1
may2.04.09	19	0	0	29	118	147	0.802721																						oct2.04.09	41	2	3	55	224	279	0.802867	1
may2.04.10	19	0	0	4	3	7	0.428571																						oct2.04.10	41	2	3	2	14	16	0.875	1
may2.04.11	19	0	0	35	217	252	0.861111																						oct2.04.11	41	2	3	1	79	80	0.9875	1
may2.04.12	19	0	0	12	161	173	0.930636																						oct2.04.12	41	2	3	13	134	147	0.911565	1
may2.04.13	19	0	0	1	15	16	0.9375																						oct2.04.13	41	2	3	0	0	0		0
may2.04.14	19	0	0	7	119	126	0.944444																						oct2.04.14	41	2	3	6	28	34	0.823529	1
may2.04.15	19	0	0	16	122	138	0.884058																						oct2.04.15	41	2	3	15	63	78	0.807692	1
may2.04.16	19	0	0	30	415	445	0.932584																						oct2.04.16	41	2	3	5	35	40	0.875	1
may2.04.17	19	0	0	27	224	251	0.89243																						oct2.04.17	41	2	3	24	91	115	0.791304	1
may2.04.18	19	0	0	21	141	162	0.87037																						oct2.04.18	41	2	3	21	147	168	0.875	1
may2.04.19	19	0	0	24	245	269	0.910781																						oct2.04.19	41	2	3	17	76	93	0.817204	1
may2.04.20	19	0	0																										oct2.04.20	41	2	3	0	0	0		0
may2.04.21	19	0	0	7	69	76	0.907895																						oct2.04.21	41	2	3	13	92	105	0.87619	1
may2.04.22	19	0	0	13	153	166	0.921687																						oct2.04.22	41	2	3	11	33	44	0.75	1
may2.04.23	19	0	0	11	12	23	0.521739																						oct2.04.23	41	2	3	5	13	18	0.722222	1
may2.04.24	19	0	0	1	24	25	0.96																						oct2.04.24	41	2	3	11	98	109	0.899083	1
may2.04.25	19	0	0	14	116	130	0.892308																						oct2.04.25	41	2	3	32	170	202	0.841584	1
may2.04.26	19	0	0	18	164	182	0.901099																						oct2.04.26	41	2	3	24	118	142	0.830986	1
may2.04.27	19	0	0	2	36	38	0.947368																						oct2.04.27	41	2	3	0	0	0		0
may2.04.28	19	0	0	7	49	56	0.875																						oct2.04.28	41	2	3	9	36	45	0.8	1
may2.04.29	19	0	0	16	227	243	0.934156																						oct2.04.29	41	2	3	24	98	122	0.803279	1
may2.04.30	19	0	0	24	172	196	0.877551																						oct2.04.30	41	2	3	24	82	106	0.773585	1
may2.11.01	19	0	0	15	82	97	0.845361																						oct3.01.01	42	1	3	12	4	16	0.25	1
may2.11.02	19	0	0	25	163	188	0.867021																						oct3.01.02	42	1	3	24	8	32	0.25	1
may2.11.03	19	0	0	9	74	83	0.891566																						oct3.01.03	42	1	3	30	8	38	0.210526	1
may2.11.04	19	0	0	6	80	86	0.930233																						oct3.01.04	42	1	3	4	1	5	0.2	1
may2.11.05	19	0	0	33	78	111	0.702703																						oct3.01.05	42	1	3	14	0	14	0	1
may2.11.06	19	0	0	6	36	42	0.857143																						oct3.01.06	42	1	3	21	10	31	0.322581	1
may2.11.07	19	0	0	4	42	46	0.913043																						oct3.01.07	42	1	3	8	2	10	0.2	1
may2.11.08	19	0	0	10	33	43	0.767442																						oct3.01.08	42	1	3	0	0	0		0
may2.11.09	19	0	0	1	28	29	0.965517																						oct3.01.09	42	1	3	23	9	32	0.28125	1
may2.11.10	19	0	0	10	33	43	0.767442																						oct3.01.10	42	1	3	0	0	0		0
may2.11.11	19	0	0	47	306	353	0.866856																						oct3.01.11	42	1	3	39	11	50	0.22	1
may2.11.12	19	0	0	5	56	61	0.918033																						oct3.01.12	42	1	3	0	0	0		0
may2.11.13	19	0	0	5	10	15	0.666667																						oct3.01.13	42	1	3	0	0	0		0
may2.11.14	19	0	0	21	134	155	0.864516																						oct3.01.14	42	1	3	0	0	0		0
may2.11.15	19	0	0	10	93	103	0.902913																						oct3.01.15	42	1	3	20	21	41	0.512195	1
may2.11.16	19	0	0	1	36	37	0.972973																						oct3.01.16	42	1	3	0	0	0		0
may2.11.17	19	0	0	26	182	208	0.875																						oct3.01.17	42	1	3	0	0	0		0
may2.11.18	19	0	0	13	22	35	0.628571																						oct3.01.18	42	1	3	0	0	0		0
may2.11.19	19	0	0	0	5	5	1																						oct3.01.19	42	1	3	35	8	43	0.186047	1
may2.11.20	19	0	0	5	90	95	0.947368																						oct3.01.20	42	1	3	6	7	13	0.538462	1
may2.11.21	19	0	0	13	173	186	0.930108																						oct3.01.21	42	1	3	17	3	20	0.15	1
may2.11.22	19	0	0	13	184	197	0.93401																						oct3.01.22	42	1	3	16	2	18	0.111111	1
may2.11.23	19	0	0	0	10	10	1																						oct3.01.23	42	1	3	0	0	0		0
may2.11.24	19	0	0	9	114	123	0.926829																						oct3.01.24	42	1	3	12	65	77	0.844156	1
may2.11.25	19	0	0																										oct3.01.25	42	1	3	0	0	0		0
may2.11.26	19	0	0																										oct3.01.26	42	1	3	10	13	23	0.565217	1
may2.11.27	19	0	0																										oct3.01.27	42	1	3	3	0	3	0	1
may2.11.28	19	0	0																										oct3.01.28	42	1	3	24	14	38	0.368421	1
may2.11.29	19	0	0																										oct3.01.29	42	1	3	13	5	18	0.277778	1
may2.11.30	19	0	0																										oct3.01.30	42	1	3	20	4	24	0.166667	1
may3.01.01	20	1	0	5	29	34	0.852941																						oct3.04.01	42	2	3	4	49	53	0.924528	1
may3.01.02	20	1	0	10	62	72	0.861111																						oct3.04.02	42	2	3	22	81	103	0.786408	1
may3.01.03	20	1	0	1	45	46	0.978261																						oct3.04.03	42	2	3	22	133	155	0.858065	1
may3.01.04	20	1	0	12	137	149	0.919463																						oct3.04.04	42	2	3	13	24	37	0.648649	1
may3.01.05	20	1	0																										oct3.04.05	42	2	3	1	28	29	0.965517	1
may3.01.06	20	1	0	18	49	67	0.731343																						oct3.04.06	42	2	3	10	91	101	0.90099	1
may3.01.07	20	1	0	1	37	38	0.973684																						oct3.04.07	42	2	3	23	120	143	0.839161	1
may3.01.08	20	1	0	4	23	27	0.851852																						oct3.04.08	42	2	3	14	98	112	0.875	1
may3.01.09	20	1	0	1	30	31	0.967742																						oct3.04.09	42	2	3	40	128	168	0.761905	1
may3.01.10	20	1	0	3	7	10	0.7																						oct3.04.10	42	2	3	0	6	6	1	1
may3.01.11	20	1	0	7	157	164	0.957317																						oct3.04.11	42	2	3	22	167	189	0.883598	1
may3.01.12	20	1	0																										oct3.04.12	42	2	3	16	71	87	0.816092	1
may3.01.13	20	1	0	4	11	15	0.733333																						oct3.04.13	42	2	3	0	0	0		0
may3.01.14	20	1	0	12	105	117	0.897436																						oct3.04.14	42	2	3	7	54	61	0.885246	1
may3.01.15	20	1	0																										oct3.04.15	42	2	3	10	38	48	0.791667	1
may3.01.16	20	1	0	34	90	124	0.725806																						oct3.04.16	42	2	3	2	4	6	0.666667	1
may3.01.17	20	1	0																										oct3.04.17	42	2	3	14	78	92	0.847826	1
may3.01.18	20	1	0	5	41	46	0.891304																						oct3.04.18	42	2	3	20	104	124	0.83871	1
may3.01.19	20	1	0	6	167	173	0.965318																						oct3.04.19	42	2	3	4	18	22	0.818182	1
may3.01.20	20	1	0	0	11	11	1																						oct3.04.20	42	2	3	0	0	0		0
may3.01.21	20	1	0	2	20	22	0.909091																						oct3.04.21	42	2	3	15	60	75	0.8	1
may3.01.22	20	1	0	10	24	34	0.705882																						oct3.04.22	42	2	3	14	100	114	0.877193	1
may3.01.23	20	1	0	5	8	13	0.615385																						oct3.04.23	42	2	3	15	52	67	0.776119	1
may3.01.24	20	1	0	2	10	12	0.833333																						oct3.04.24	42	2	3	13	55	68	0.808824	1
may3.01.25	20	1	0	0	17	17	1																						oct3.04.25	42	2	3	17	102	119	0.857143	1
may3.01.26	20	1	0	11	9	20	0.45																						oct3.04.26	42	2	3	17	61	78	0.782051	1
may3.01.27	20	1	0	2	15	17	0.882353																						oct3.04.27	42	2	3	6	40	46	0.869565	1
may3.01.28	20	1	0	2	6	8	0.75																						oct3.04.28	42	2	3	0	28	28	1	1
may3.01.29	20	1	0	2	20	22	0.909091																						oct3.04.29	42	2	3	23	123	146	0.842466	1
may3.01.30	20	1	0	24	125	149	0.838926																						oct3.04.30	42	2	3	15	151	166	0.909639	1
may3.02.01	20	0	0	2	19	21	0.904762																						oct4.01.01	43	1	3	8	1	9	0.111111	1
may3.02.02	20	0	0	9	48	57	0.842105																						oct4.01.02	43	1	3	6	3	9	0.333333	1
may3.02.03	20	0	0	21	88	109	0.807339																						oct4.01.03	43	1	3	1	0	1	0	1
may3.02.04	20	0	0	1	3	4	0.75																						oct4.01.04	43	1	3	9	8	17	0.470588	1
may3.02.05	20	0	0	11	37	48	0.770833																						oct4.01.05	43	1	3	0	0	0		0
may3.02.06	20	0	0	5	41	46	0.891304																						oct4.01.06	43	1	3	4	30	34	0.882353	1
may3.02.07	20	0	0	14	105	119	0.882353																						oct4.01.07	43	1	3	33	15	48	0.3125	1
may3.02.08	20	0	0	0	5	5	1																						oct4.01.08	43	1	3	5	0	5	0	1
may3.02.09	20	0	0	13	77	90	0.855556																						oct4.01.09	43	1	3	17	5	22	0.227273	1
may3.02.10	20	0	0	1	24	25	0.96																						oct4.01.10	43	1	3	0	0	0		0
may3.02.11	20	0	0	11	103	114	0.903509																						oct4.01.11	43	1	3	26	11	37	0.297297	1
may3.02.12	20	0	0	0	6	6	1																						oct4.01.12	43	1	3	3	2	5	0.4	1
may3.02.13	20	0	0	3	8	11	0.727273																						oct4.01.13	43	1	3	9	0	9	0	1
may3.02.14	20	0	0	1	6	7	0.857143																						oct4.01.14	43	1	3	10	3	13	0.230769	1
may3.02.15	20	0	0	2	28	30	0.933333																						oct4.01.15	43	1	3	2	2	4	0.5	1
may3.02.16	20	0	0	5	21	26	0.807692																						oct4.01.16	43	1	3	7	3	10	0.3	1
may3.02.17	20	0	0	50	344	394	0.873096																						oct4.01.17	43	1	3	0	0	0		0
may3.02.18	20	0	0	3	17	20	0.85																						oct4.01.18	43	1	3	11	39	50	0.78	1
may3.02.19	20	0	0	15	51	66	0.772727																						oct4.01.19	43	1	3	17	4	21	0.190476	1
may3.02.20	20	0	0	6	49	55	0.890909																						oct4.01.20	43	1	3	0	0	0		0
may3.02.21	20	0	0	13	64	77	0.831169																						oct4.01.21	43	1	3	0	0	0		0
may3.02.22	20	0	0	1	16	17	0.941176																						oct4.01.22	43	1	3	8	2	10	0.2	1
may3.02.23	20	0	0	19	62	81	0.765432																						oct4.01.23	43	1	3	0	0	0		0
may3.02.24	20	0	0	29	105	134	0.783582																						oct4.01.24	43	1	3	21	5	26	0.192308	1
may3.02.25	20	0	0	20	120	140	0.857143																						oct4.01.25	43	1	3	0	0	0		0
may3.02.26	20	0	0	0	2	2	1																						oct4.01.26	43	1	3	19	7	26	0.269231	1
may3.02.27	20	0	0	10	56	66	0.848485																						oct4.01.27	43	1	3	0	0	0		0
may3.02.28	20	0	0	14	127	141	0.900709																						oct4.01.28	43	1	3	6	48	54	0.888889	1
may3.02.29	20	0	0	7	7	14	0.5																						oct4.01.29	43	1	3	0	0	0		0
may3.02.30	20	0	0	10	29	39	0.74359																						oct4.01.30	43	1	3	9	1	10	0.1	1
may3.04.01	20	0	0	29	166	195	0.851282																						oct4.04.01	43	2	3	10	74	84	0.880952	1
may3.04.02	20	0	0	11	150	161	0.931677																						oct4.04.02	43	2	3	3	0	3	0	1
may3.04.03	20	0	0	54	330	384	0.859375																						oct4.04.03	43	2	3	1	18	19	0.947368	1
may3.04.04	20	0	0	19	55	74	0.743243																						oct4.04.04	43	2	3	38	120	158	0.759494	1
may3.04.05	20	0	0	5	57	62	0.919355																						oct4.04.05	43	2	3	4	6	10	0.6	1
may3.04.06	20	0	0	11	94	105	0.895238																						oct4.04.06	43	2	3	14	53	67	0.791045	1
may3.04.07	20	0	0	27	224	251	0.89243																						oct4.04.07	43	2	3	24	102	126	0.809524	1
may3.04.08	20	0	0	38	130	168	0.77381																						oct4.04.08	43	2	3	42	315	357	0.882353	1
may3.04.09	20	0	0	7	141	148	0.952703																						oct4.04.09	43	2	3	30	135	165	0.818182	1
may3.04.10	20	0	0																										oct4.04.10	43	2	3	4	21	25	0.84	1
may3.04.11	20	0	0	26	80	106	0.754717																						oct4.04.11	43	2	3	24	228	252	0.904762	1
may3.04.12	20	0	0	9	53	62	0.854839																						oct4.04.12	43	2	3	20	112	132	0.848485	1
may3.04.13	20	0	0																										oct4.04.13	43	2	3	5	42	47	0.893617	1
may3.04.14	20	0	0	0	64	64	1																						oct4.04.14	43	2	3	25	135	160	0.84375	1
may3.04.15	20	0	0	5	25	30	0.833333																						oct4.04.15	43	2	3	8	50	58	0.862069	1
may3.04.16	20	0	0	92	227	319	0.711599																						oct4.04.16	43	2	3	13	52	65	0.8	1
may3.04.17	20	0	0	25	151	176	0.857955																						oct4.04.17	43	2	3	17	78	95	0.821053	1
may3.04.18	20	0	0	27	75	102	0.735294																						oct4.04.18	43	2	3	24	149	173	0.861272	1
may3.04.19	20	0	0																										oct4.04.19	43	2	3	45	188	233	0.806867	1
may3.04.20	20	0	0																										oct4.04.20	43	2	3	26	59	85	0.694118	1
may3.04.21	20	0	0	8	56	64	0.875																						oct4.04.21	43	2	3	17	66	83	0.795181	1
may3.04.22	20	0	0	12	61	73	0.835616																						oct4.04.22	43	2	3	15	99	114	0.868421	1
may3.04.23	20	0	0	4	35	39	0.897436																						oct4.04.23	43	2	3	14	72	86	0.837209	1
may3.04.24	20	0	0	11	114	125	0.912																						oct4.04.24	43	2	3	40	124	164	0.756098	1
may3.04.25	20	0	0	5	59	64	0.921875																						oct4.04.25	43	2	3	0	0	0		0
may3.04.26	20	0	0	2	53	55	0.963636																						oct4.04.26	43	2	3	0	0	0		0
may3.04.27	20	0	0																										oct4.04.27	43	2	3	26	120	146	0.821918	1
may3.04.28	20	0	0	12	143	155	0.922581																						oct4.04.28	43	2	3	49	222	271	0.819188	1
may3.04.29	20	0	0	28	139	167	0.832335																						oct4.04.29	43	2	3	6	25	31	0.806452	1
may3.04.30	20	0	0	14	106	120	0.883333																						oct4.04.30	43	2	3	23	96	119	0.806723	1
may3.11.01	20	0	0	1	8	9	0.888889																						oct5.01.01	44	1	3	16	5	21	0.238095	1
may3.11.02	20	0	0	14	161	175	0.92																						oct5.01.02	44	1	3	15	17	32	0.53125	1
may3.11.03	20	0	0	10	92	102	0.901961																						oct5.01.03	44	1	3	19	10	29	0.344828	1
may3.11.04	20	0	0																										oct5.01.04	44	1	3	6	0	6	0	1
may3.11.05	20	0	0	33	58	91	0.637363																						oct5.01.05	44	1	3	1	0	1	0	1
may3.11.06	20	0	0	16	98	114	0.859649																						oct5.01.06	44	1	3	5	1	6	0.166667	1
may3.11.07	20	0	0																										oct5.01.07	44	1	3	12	2	14	0.142857	1
may3.11.08	20	0	0	20	49	69	0.710145																						oct5.01.08	44	1	3	3	0	3	0	1
may3.11.09	20	0	0																										oct5.01.09	44	1	3	24	10	34	0.294118	1
may3.11.10	20	0	0	11	76	87	0.873563																						oct5.01.10	44	1	3	4	1	5	0.2	1
may3.11.11	20	0	0	3	42	45	0.933333																						oct5.01.11	44	1	3	48	14	62	0.225806	1
may3.11.12	20	0	0	26	102	128	0.796875																						oct5.01.12	44	1	3	34	10	44	0.227273	1
may3.11.13	20	0	0	30	109	139	0.784173																						oct5.01.13	44	1	3	11	3	14	0.214286	1
may3.11.14	20	0	0	1	3	4	0.75																						oct5.01.14	44	1	3	10	7	17	0.411765	1
may3.11.15	20	0	0	39	177	216	0.819444																						oct5.01.15	44	1	3	0	0	0		0
may3.11.16	20	0	0																										oct5.01.16	44	1	3	18	6	24	0.25	1
may3.11.17	20	0	0	0	13	13	1																						oct5.01.17	44	1	3	0	0	0		0
may3.11.18	20	0	0	3	37	40	0.925																						oct5.01.18	44	1	3	15	6	21	0.285714	1
may3.11.19	20	0	0	29	196	225	0.871111																						oct5.01.19	44	1	3	1	0	1	0	1
may3.11.20	20	0	0	18	162	180	0.9																						oct5.01.20	44	1	3	0	0	0		0
may3.11.21	20	0	0	28	138	166	0.831325																						oct5.01.21	44	1	3	0	0	0		0
may3.11.22	20	0	0	19	170	189	0.899471																						oct5.01.22	44	1	3	20	3	23	0.130435	1
may3.11.23	20	0	0	19	38	57	0.666667																						oct5.01.23	44	1	3	0	0	0		0
may3.11.24	20	0	0	16	152	168	0.904762																						oct5.01.24	44	1	3	12	17	29	0.586207	1
may3.11.25	20	0	0																										oct5.01.25	44	1	3	3	0	3	0	1
may3.11.26	20	0	0	23	98	121	0.809917																						oct5.01.26	44	1	3	30	7	37	0.189189	1
may3.11.27	20	0	0	5	55	60	0.916667																						oct5.01.27	44	1	3	0	0	0		0
may3.11.28	20	0	0	19	61	80	0.7625																						oct5.01.28	44	1	3	25	16	41	0.390244	1
may3.11.29	20	0	0	30	94	124	0.758065																						oct5.01.29	44	1	3	22	3	25	0.12	1
may3.11.30	20	0	0	1	37	38	0.973684																						oct5.01.30	44	1	3	10	1	11	0.0909091	1
may4.01.01	21	1	1																										oct5.04.01	44	2	3	47	114	161	0.708075	1
may4.01.02	21	1	1	10	39	49	0.795918																						oct5.04.02	44	2	3	23	124	147	0.843537	1
may4.01.03	21	1	1	5	32	37	0.864865																						oct5.04.03	44	2	3	14	154	168	0.916667	1
may4.01.04	21	1	1	2	26	28	0.928571																						oct5.04.04	44	2	3	6	50	56	0.892857	1
may4.01.05	21	1	1																										oct5.04.05	44	2	3	0	0	0		0
may4.01.06	21	1	1	2	37	39	0.948718																						oct5.04.06	44	2	3	16	61	77	0.792208	1
may4.01.07	21	1	1	18	161	179	0.899441																						oct5.04.07	44	2	3	27	123	150	0.82	1
may4.01.08	21	1	1	2	57	59	0.966102																						oct5.04.08	44	2	3	16	131	147	0.891156	1
may4.01.09	21	1	1	6	64	70	0.914286																						oct5.04.09	44	2	3	54	495	549	0.901639	1
may4.01.10	21	1	1	3	25	28	0.892857																						oct5.04.10	44	2	3	11	30	41	0.731707	1
may4.01.11	21	1	1	8	98	106	0.924528																						oct5.04.11	44	2	3	37	217	254	0.854331	1
may4.01.12	21	1	1																										oct5.04.12	44	2	3	14	61	75	0.813333	1
may4.01.13	21	1	1	7	76	83	0.915663																						oct5.04.13	44	2	3	0	12	12	1	1
may4.01.14	21	1	1	0	2	2	1																						oct5.04.14	44	2	3	3	48	51	0.941176	1
may4.01.15	21	1	1	4	33	37	0.891892																						oct5.04.15	44	2	3	17	121	138	0.876812	1
may4.01.16	21	1	1	18	63	81	0.777778																						oct5.04.16	44	2	3	12	106	118	0.898305	1
may4.01.17	21	1	1	2	14	16	0.875																						oct5.04.17	44	2	3	37	170	207	0.821256	1
may4.01.18	21	1	1	5	112	117	0.957265																						oct5.04.18	44	2	3	44	267	311	0.858521	1
may4.01.19	21	1	1																										oct5.04.19	44	2	3	4	51	55	0.927273	1
may4.01.20	21	1	1																										oct5.04.20	44	2	3	19	82	101	0.811881	1
may4.01.21	21	1	1	9	19	28	0.678571																						oct5.04.21	44	2	3	11	99	110	0.9	1
may4.01.22	21	1	1	0	16	16	1																						oct5.04.22	44	2	3	14	111	125	0.888	1
may4.01.23	21	1	1																										oct5.04.23	44	2	3	2	59	61	0.967213	1
may4.01.24	21	1	1	1	11	12	0.916667																						oct5.04.24	44	2	3	23	124	147	0.843537	1
may4.01.25	21	1	1																										oct5.04.25	44	2	3	30	168	198	0.848485	1
may4.01.26	21	1	1	2	29	31	0.935484																						oct5.04.26	44	2	3	10	62	72	0.861111	1
may4.01.27	21	1	1	1	2	3	0.666667																						oct5.04.27	44	2	3	7	77	84	0.916667	1
may4.01.28	21	1	1	5	15	20	0.75																						oct5.04.28	44	2	3	6	117	123	0.95122	1
may4.01.29	21	1	1	5	82	87	0.942529																						oct5.04.29	44	2	3	22	285	307	0.928339	1
may4.01.30	21	1	1	37	44	81	0.54321																						oct5.04.30	44	2	3	3	59	62	0.951613	1
may4.02.01	21	0	1	15	58	73	0.794521																						nov1.01.01	45	1	3	0	0	0		0
may4.02.02	21	0	1	13	100	113	0.884956																						nov1.01.02	45	1	3	33	3	36	0.0833333	1
may4.02.03	21	0	1	3	65	68	0.955882																						nov1.01.03	45	1	3	12	4	16	0.25	1
may4.02.04	21	0	1																										nov1.01.04	45	1	3	9	0	9	0	1
may4.02.05	21	0	1																										nov1.01.05	45	1	3	8	2	10	0.2	1
may4.02.06	21	0	1	4	27	31	0.870968																						nov1.01.06	45	1	3	29	6	35	0.171429	1
may4.02.07	21	0	1	7	14	21	0.666667																						nov1.01.07	45	1	3	1	0	1	0	1
may4.02.08	21	0	1	1	11	12	0.916667																						nov1.01.08	45	1	3	6	3	9	0.333333	1
may4.02.09	21	0	1	14	105	119	0.882353																						nov1.01.09	45	1	3	22	9	31	0.290323	1
may4.02.10	21	0	1	1	12	13	0.923077																						nov1.01.10	45	1	3	21	18	39	0.461538	1
may4.02.11	21	0	1	13	37	50	0.74																						nov1.01.11	45	1	3	11	2	13	0.153846	1
may4.02.12	21	0	1	2	25	27	0.925926																						nov1.01.12	45	1	3	0	0	0		0
may4.02.13	21	0	1	3	34	37	0.918919																						nov1.01.13	45	1	3	0	0	0		0
may4.02.14	21	0	1	5	48	53	0.90566																						nov1.01.14	45	1	3	17	4	21	0.190476	1
may4.02.15	21	0	1	23	136	159	0.855346																						nov1.01.15	45	1	3	0	0	0		0
may4.02.16	21	0	1	27	109	136	0.801471																						nov1.01.16	45	1	3	14	1	15	0.0666667	1
may4.02.17	21	0	1	3	107	110	0.972727																						nov1.01.17	45	1	3	0	0	0		0
may4.02.18	21	0	1	5	48	53	0.90566																						nov1.01.18	45	1	3	23	2	25	0.08	1
may4.02.19	21	0	1	4	58	62	0.935484																						nov1.01.19	45	1	3	20	2	22	0.0909091	1
may4.02.20	21	0	1	14	115	129	0.891473																						nov1.01.20	45	1	3	0	0	0		0
may4.02.21	21	0	1	4	32	36	0.888889																						nov1.01.21	45	1	3	1	0	1	0	1
may4.02.22	21	0	1	4	9	13	0.692308																						nov1.01.22	45	1	3	0	0	0		0
may4.02.23	21	0	1	3	7	10	0.7																						nov1.01.23	45	1	3	0	0	0		0
may4.02.24	21	0	1	1	3	4	0.75																						nov1.01.24	45	1	3	14	5	19	0.263158	1
may4.02.25	21	0	1	7	37	44	0.840909																						nov1.01.25	45	1	3	0	0	0		0
may4.02.26	21	0	1																										nov1.01.26	45	1	3	10	4	14	0.285714	1
may4.02.27	21	0	1	2	12	14	0.857143																						nov1.01.27	45	1	3	72	11	83	0.13253	1
may4.02.28	21	0	1	0	4	4	1																						nov1.01.28	45	1	3	56	8	64	0.125	1
may4.02.29	21	0	1	28	176	204	0.862745																						nov1.01.29	45	1	3	41	5	46	0.108696	1
may4.02.30	21	0	1																										nov1.01.30	45	1	3	15	1	16	0.0625	1
may4.04.01	21	0	1	9	215	224	0.959821																						nov1.04.01	45	2	3	22	129	151	0.854305	1
may4.04.02	21	0	1	21	101	122	0.827869																						nov1.04.02	45	2	3	59	273	332	0.822289	1
may4.04.03	21	0	1	56	147	203	0.724138																						nov1.04.03	45	2	3	46	236	282	0.836879	1
may4.04.04	21	0	1	9	56	65	0.861538																						nov1.04.04	45	2	3	0	0	0		0
may4.04.05	21	0	1																										nov1.04.05	45	2	3	0	2	2	1	1
may4.04.06	21	0	1	7	46	53	0.867925																						nov1.04.06	45	2	3	12	57	69	0.826087	1
may4.04.07	21	0	1	89	361	450	0.802222																						nov1.04.07	45	2	3	28	128	156	0.820513	1
may4.04.08	21	0	1	41	162	203	0.79803																						nov1.04.08	45	2	3	22	121	143	0.846154	1
may4.04.09	21	0	1	21	186	207	0.898551																						nov1.04.09	45	2	3	53	342	395	0.865823	1
may4.04.10	21	0	1	13	128	141	0.907801																						nov1.04.10	45	2	3	1	29	30	0.966667	1
may4.04.11	21	0	1	15	120	135	0.888889																						nov1.04.11	45	2	3	5	40	45	0.888889	1
may4.04.12	21	0	1	35	189	224	0.84375																						nov1.04.12	45	2	3	25	117	142	0.823944	1
may4.04.13	21	0	1																										nov1.04.13	45	2	3	1	13	14	0.928571	1
may4.04.14	21	0	1	32	196	228	0.859649																						nov1.04.14	45	2	3	14	92	106	0.867925	1
may4.04.15	21	0	1	3	25	28	0.892857																						nov1.04.15	45	2	3	18	109	127	0.858268	1
may4.04.16	21	0	1	9	231	240	0.9625																						nov1.04.16	45	2	3	6	66	72	0.916667	1
may4.04.17	21	0	1	56	114	170	0.670588																						nov1.04.17	45	2	3	17	81	98	0.826531	1
may4.04.18	21	0	1	41	124	165	0.751515																						nov1.04.18	45	2	3	17	148	165	0.89697	1
may4.04.19	21	0	1	9	135	144	0.9375																						nov1.04.19	45	2	3	18	147	165	0.890909	1
may4.04.20	21	0	1																										nov1.04.20	45	2	3	10	31	41	0.756098	1
may4.04.21	21	0	1	13	94	107	0.878505																						nov1.04.21	45	2	3	6	57	63	0.904762	1
may4.04.22	21	0	1	6	56	62	0.903226																						nov1.04.22	45	2	3	25	110	135	0.814815	1
may4.04.23	21	0	1	27	50	77	0.649351																						nov1.04.23	45	2	3	12	37	49	0.755102	1
may4.04.24	21	0	1	29	84	113	0.743363																						nov1.04.24	45	2	3	24	388	412	0.941748	1
may4.04.25	21	0	1	3	56	59	0.949153																						nov1.04.25	45	2	3	29	161	190	0.847368	1
may4.04.26	21	0	1	20	151	171	0.883041																						nov1.04.26	45	2	3	6	109	115	0.947826	1
may4.04.27	21	0	1	13	37	50	0.74																						nov1.04.27	45	2	3	2	3	5	0.6	1
may4.04.28	21	0	1	23	134	157	0.853503																						nov1.04.28	45	2	3	1	38	39	0.974359	1
may4.04.29	21	0	1	50	286	336	0.85119																						nov1.04.29	45	2	3	29	84	113	0.743363	1
may4.04.30	21	0	1	22	157	179	0.877095																						nov1.04.30	45	2	3	13	20	33	0.606061	1
may4.11.01	21	0	1	6	41	47	0.87234																						nov2.01.01	46	1	3	0	0	0		0
may4.11.02	21	0	1	14	130	144	0.902778																						nov2.01.02	46	1	3	14	52	66	0.787879	1
may4.11.03	21	0	1	15	89	104	0.855769																						nov2.01.03	46	1	3	0	0	0		0
may4.11.04	21	0	1	0	1	1	1																						nov2.01.04	46	1	3	1	4	5	0.8	1
may4.11.05	21	0	1																										nov2.01.05	46	1	3	0	0	0		0
may4.11.06	21	0	1	7	48	55	0.872727																						nov2.01.06	46	1	3	3	6	9	0.666667	1
may4.11.07	21	0	1	0	4	4	1																						nov2.01.07	46	1	3	12	51	63	0.809524	1
may4.11.08	21	0	1	14	39	53	0.735849																						nov2.01.08	46	1	3	1	9	10	0.9	1
may4.11.09	21	0	1	2	2	4	0.5																						nov2.01.09	46	1	3	2	8	10	0.8	1
may4.11.10	21	0	1	2	23	25	0.92																						nov2.01.10	46	1	3	14	58	72	0.805556	1
may4.11.11	21	0	1	12	93	105	0.885714																						nov2.01.11	46	1	3	11	37	48	0.770833	1
may4.11.12	21	0	1	12	97	109	0.889908																						nov2.01.12	46	1	3	0	0	0		0
may4.11.13	21	0	1	9	99	108	0.916667																						nov2.01.13	46	1	3	9	18	27	0.666667	1
may4.11.14	21	0	1	7	47	54	0.87037																						nov2.01.14	46	1	3	0	0	0		0
may4.11.15	21	0	1	41	220	261	0.842912																						nov2.01.15	46	1	3	2	7	9	0.777778	1
may4.11.16	21	0	1																										nov2.01.16	46	1	3	5	47	52	0.903846	1
may4.11.17	21	0	1																										nov2.01.17	46	1	3	0	0	0		0
may4.11.18	21	0	1	3	10	13	0.769231																						nov2.01.18	46	1	3	6	24	30	0.8	1
may4.11.19	21	0	1	13	32	45	0.711111																						nov2.01.19	46	1	3	3	21	24	0.875	1
may4.11.20	21	0	1	25	67	92	0.728261																						nov2.01.20	46	1	3	2	32	34	0.941176	1
may4.11.21	21	0	1	21	166	187	0.887701																						nov2.01.21	46	1	3	4	13	17	0.764706	1
may4.11.22	21	0	1	30	130	160	0.8125																						nov2.01.22	46	1	3	12	27	39	0.692308	1
may4.11.23	21	0	1	0	2	2	1																						nov2.01.23	46	1	3	7	26	33	0.787879	1
may4.11.24	21	0	1	15	61	76	0.802632																						nov2.01.24	46	1	3	17	39	56	0.696429	1
may4.11.25	21	0	1	9	20	29	0.689655																						nov2.01.25	46	1	3	0	27	27	1	1
may4.11.26	21	0	1	26	174	200	0.87																						nov2.01.26	46	1	3	7	32	39	0.820513	1
may4.11.27	21	0	1	16	56	72	0.777778																						nov2.01.27	46	1	3	0	0	0		0
may4.11.28	21	0	1	14	95	109	0.87156																						nov2.01.28	46	1	3	6	28	34	0.823529	1
may4.11.29	21	0	1	14	69	83	0.831325																						nov2.01.29	46	1	3	3	2	5	0.4	1
may4.11.30	21	0	1	16	65	81	0.802469																						nov2.01.30	46	1	3	3	26	29	0.896552	1
may5.01.01	22	1	1																										nov2.04.01	46	2	3	0	2	2	1	1
may5.01.02	22	1	1	12	26	38	0.684211																						nov2.04.02	46	2	3	14	49	63	0.777778	1
may5.01.03	22	1	1	13	41	54	0.759259																						nov2.04.03	46	2	3	37	206	243	0.847737	1
may5.01.04	22	1	1	22	80	102	0.784314																						nov2.04.04	46	2	3	16	31	47	0.659574	1
may5.01.05	22	1	1	10	19	29	0.655172																						nov2.04.05	46	2	3	0	0	0		0
may5.01.06	22	1	1	17	34	51	0.666667																						nov2.04.06	46	2	3	27	129	156	0.826923	1
may5.01.07	22	1	1																										nov2.04.07	46	2	3	26	120	146	0.821918	1
may5.01.08	22	1	1	13	38	51	0.745098																						nov2.04.08	46	2	3	45	199	244	0.815574	1
may5.01.09	22	1	1	17	31	48	0.645833																						nov2.04.09	46	2	3	41	287	328	0.875	1
may5.01.10	22	1	1	6	24	30	0.8																						nov2.04.10	46	2	3	0	9	9	1	1
may5.01.11	22	1	1	12	47	59	0.79661																						nov2.04.11	46	2	3	11	118	129	0.914729	1
may5.01.12	22	1	1																										nov2.04.12	46	2	3	5	71	76	0.934211	1
may5.01.13	22	1	1	29	104	133	0.781955																						nov2.04.13	46	2	3	0	0	0		0
may5.01.14	22	1	1	5	54	59	0.915254																						nov2.04.14	46	2	3	9	56	65	0.861538	1
may5.01.15	22	1	1	17	15	32	0.46875																						nov2.04.15	46	2	3	13	53	66	0.80303	1
may5.01.16	22	1	1	13	52	65	0.8																						nov2.04.16	46	2	3	10	39	49	0.795918	1
may5.01.17	22	1	1	3	3	6	0.5																						nov2.04.17	46	2	3	50	130	180	0.722222	1
may5.01.18	22	1	1																										nov2.04.18	46	2	3	25	201	226	0.889381	1
may5.01.19	22	1	1	1	21	22	0.954545																						nov2.04.19	46	2	3	23	119	142	0.838028	1
may5.01.20	22	1	1	7	59	66	0.893939																						nov2.04.20	46	2	3	0	0	0		0
may5.01.21	22	1	1																										nov2.04.21	46	2	3	32	112	144	0.777778	1
may5.01.22	22	1	1	23	35	58	0.603448																						nov2.04.22	46	2	3	31	126	157	0.802548	1
may5.01.23	22	1	1																										nov2.04.23	46	2	3	15	182	197	0.923858	1
may5.01.24	22	1	1	1	27	28	0.964286																						nov2.04.24	46	2	3	23	141	164	0.859756	1
may5.01.25	22	1	1	16	17	33	0.515152																						nov2.04.25	46	2	3	63	346	409	0.845966	1
may5.01.26	22	1	1	6	40	46	0.869565																						nov2.04.26	46	2	3	37	99	136	0.727941	1
may5.01.27	22	1	1																										nov2.04.27	46	2	3	12	73	85	0.858824	1
may5.01.28	22	1	1	27	94	121	0.77686																						nov2.04.28	46	2	3	13	67	80	0.8375	1
may5.01.29	22	1	1	6	70	76	0.921053																						nov2.04.29	46	2	3	14	90	104	0.865385	1
may5.01.30	22	1	1	17	23	40	0.575																						nov2.04.30	46	2	3	0	0	0		0
may5.02.01	22	0	1	0	5	5	1																						nov3.01.01	47	1	3	0	0	0		0
may5.02.02	22	0	1	1	13	14	0.928571																						nov3.01.02	47	1	3	7	28	35	0.8	1
may5.02.03	22	0	1	39	108	147	0.734694																						nov3.01.03	47	1	3	0	0	0		0
may5.02.04	22	0	1	8	29	37	0.783784																						nov3.01.04	47	1	3	0	0	0		0
may5.02.05	22	0	1	3	14	17	0.823529																						nov3.01.05	47	1	3	0	0	0		0
may5.02.06	22	0	1																										nov3.01.06	47	1	3	3	16	19	0.842105	1
may5.02.07	22	0	1	1	23	24	0.958333																						nov3.01.07	47	1	3	9	48	57	0.842105	1
may5.02.08	22	0	1	0	2	2	1																						nov3.01.08	47	1	3	0	1	1	1	1
may5.02.09	22	0	1	12	33	45	0.733333																						nov3.01.09	47	1	3	0	5	5	1	1
may5.02.10	22	0	1	4	31	35	0.885714																						nov3.01.10	47	1	3	6	27	33	0.818182	1
may5.02.11	22	0	1	6	42	48	0.875																						nov3.01.11	47	1	3	7	42	49	0.857143	1
may5.02.12	22	0	1	0	2	2	1																						nov3.01.12	47	1	3	3	2	5	0.4	1
may5.02.13	22	0	1	2	27	29	0.931034																						nov3.01.13	47	1	3	0	0	0		0
may5.02.14	22	0	1	4	17	21	0.809524																						nov3.01.14	47	1	3	0	0	0		0
may5.02.15	22	0	1	7	23	30	0.766667																						nov3.01.15	47	1	3	5	31	36	0.861111	1
may5.02.16	22	0	1	8	25	33	0.757576																						nov3.01.16	47	1	3	2	12	14	0.857143	1
may5.02.17	22	0	1	4	64	68	0.941176																						nov3.01.17	47	1	3	1	6	7	0.857143	1
may5.02.18	22	0	1	6	36	42	0.857143																						nov3.01.18	47	1	3	2	14	16	0.875	1
may5.02.19	22	0	1	2	9	11	0.818182																						nov3.01.19	47	1	3	6	30	36	0.833333	1
may5.02.20	22	0	1	11	52	63	0.825397																						nov3.01.20	47	1	3	7	48	55	0.872727	1
may5.02.21	22	0	1	18	103	121	0.85124																						nov3.01.21	47	1	3	0	0	0		0
may5.02.22	22	0	1	0	4	4	1																						nov3.01.22	47	1	3	0	3	3	1	1
may5.02.23	22	0	1	6	40	46	0.869565																						nov3.01.23	47	1	3	5	36	41	0.878049	1
may5.02.24	22	0	1	0	1	1	1																						nov3.01.24	47	1	3	9	68	77	0.883117	1
may5.02.25	22	0	1	7	7	14	0.5																						nov3.01.25	47	1	3	0	0	0		0
may5.02.26	22	0	1	2	83	85	0.976471																						nov3.01.26	47	1	3	7	53	60	0.883333	1
may5.02.27	22	0	1	3	46	49	0.938776																						nov3.01.27	47	1	3	8	17	25	0.68	1
may5.02.28	22	0	1	10	55	65	0.846154																						nov3.01.28	47	1	3	8	82	90	0.911111	1
may5.02.29	22	0	1	55	99	154	0.642857																						nov3.01.29	47	1	3	2	26	28	0.928571	1
may5.02.30	22	0	1	15	55	70	0.785714																						nov3.01.30	47	1	3	0	0	0		0
may5.04.01	22	0	1	42	175	217	0.806452																						nov3.04.01	47	2	3	10	20	30	0.666667	1
may5.04.02	22	0	1	13	59	72	0.819444																						nov3.04.02	47	2	3	35	204	239	0.853556	1
may5.04.03	22	0	1	51	183	234	0.782051																						nov3.04.03	47	2	3	11	121	132	0.916667	1
may5.04.04	22	0	1	3	14	17	0.823529																						nov3.04.04	47	2	3	14	114	128	0.890625	1
may5.04.05	22	0	1	3	11	14	0.785714																						nov3.04.05	47	2	3	1	19	20	0.95	1
may5.04.06	22	0	1	8	0	8	0																						nov3.04.06	47	2	3	16	95	111	0.855856	1
may5.04.07	22	0	1	25	203	228	0.890351																						nov3.04.07	47	2	3	11	145	156	0.929487	1
may5.04.08	22	0	1	19	76	95	0.8																						nov3.04.08	47	2	3	37	191	228	0.837719	1
may5.04.09	22	0	1	5	13	18	0.722222																						nov3.04.09	47	2	3	32	253	285	0.887719	1
may5.04.10	22	0	1	12	27	39	0.692308																						nov3.04.10	47	2	3	0	6	6	1	1
may5.04.11	22	0	1	34	158	192	0.822917																						nov3.04.11	47	2	3	46	277	323	0.857585	1
may5.04.12	22	0	1	25	145	170	0.852941																						nov3.04.12	47	2	3	19	78	97	0.804124	1
may5.04.13	22	0	1																										nov3.04.13	47	2	3	8	55	63	0.873016	1
may5.04.14	22	0	1	10	72	82	0.878049																						nov3.04.14	47	2	3	30	112	142	0.788732	1
may5.04.15	22	0	1	16	30	46	0.652174																						nov3.04.15	47	2	3	3	27	30	0.9	1
may5.04.16	22	0	1	89	289	378	0.76455																						nov3.04.16	47	2	3	1	26	27	0.962963	1
may5.04.17	22	0	1	12	75	87	0.862069																						nov3.04.17	47	2	3	35	149	184	0.809783	1
may5.04.18	22	0	1	23	132	155	0.851613																						nov3.04.18	47	2	3	7	71	78	0.910256	1
may5.04.19	22	0	1	27	149	176	0.846591																						nov3.04.19	47	2	3	15	158	173	0.913295	1
may5.04.20	22	0	1																										nov3.04.20	47	2	3	3	28	31	0.903226	1
may5.04.21	22	0	1	5	6	11	0.545455																						nov3.04.21	47	2	3	15	152	167	0.91018	1
may5.04.22	22	0	1	7	63	70	0.9																						nov3.04.22	47	2	3	6	74	80	0.925	1
may5.04.23	22	0	1	24	64	88	0.727273																						nov3.04.23	47	2	3	15	79	94	0.840426	1
may5.04.24	22	0	1	8	47	55	0.854545																						nov3.04.24	47	2	3	36	98	134	0.731343	1
may5.04.25	22	0	1	26	153	179	0.854749																						nov3.04.25	47	2	3	14	40	54	0.740741	1
may5.04.26	22	0	1	23	181	204	0.887255																						nov3.04.26	47	2	3	19	130	149	0.872483	1
may5.04.27	22	0	1																										nov3.04.27	47	2	3	0	6	6	1	1
may5.04.28	22	0	1	16	120	136	0.882353																						nov3.04.28	47	2	3	6	45	51	0.882353	1
may5.04.29	22	0	1	25	137	162	0.845679																						nov3.04.29	47	2	3	10	96	106	0.90566	1
may5.04.30	22	0	1	18	76	94	0.808511																						nov3.04.30	47	2	3	8	39	47	0.829787	1
may5.11.01	22	0	1	40	67	107	0.626168
may5.11.02	22	0	1	12	49	61	0.803279
may5.11.03	22	0	1	13	45	58	0.775862
may5.11.04	22	0	1	3	4	7	0.571429
may5.11.05	22	0	1
may5.11.06	22	0	1	6	29	35	0.828571
may5.11.07	22	0	1	3	18	21	0.857143
may5.11.08	22	0	1	14	37	51	0.72549
may5.11.09	22	0	1
may5.11.10	22	0	1	15	86	101	0.851485
may5.11.11	22	0	1	2	15	17	0.882353
may5.11.12	22	0	1
may5.11.13	22	0	1
may5.11.14	22	0	1	13	17	30	0.566667
may5.11.15	22	0	1	24	107	131	0.816794
may5.11.16	22	0	1	0	4	4	1
may5.11.17	22	0	1
may5.11.18	22	0	1	8	11	19	0.578947
may5.11.19	22	0	1	34	208	242	0.859504
may5.11.20	22	0	1	6	62	68	0.911765
may5.11.21	22	0	1	0	3	3	1
may5.11.22	22	0	1	34	203	237	0.85654
may5.11.23	22	0	1	11	60	71	0.84507
may5.11.24	22	0	1	2	18	20	0.9
may5.11.25	22	0	1	4	67	71	0.943662
may5.11.26	22	0	1	18	97	115	0.843478
may5.11.27	22	0	1	32	170	202	0.841584
may5.11.28	22	0	1	0	21	21	1
may5.11.29	22	0	1	70	126	196	0.642857
may5.11.30	22	0	1
jun1.01.01	23	1	1	17	22	39	0.564103
jun1.01.02	23	1	1	10	57	67	0.850746
jun1.01.03	23	1	1
jun1.01.04	23	1	1	36	99	135	0.733333
jun1.01.05	23	1	1
jun1.01.06	23	1	1	22	21	43	0.488372
jun1.01.07	23	1	1	9	23	32	0.71875
jun1.01.08	23	1	1	7	21	28	0.75
jun1.01.09	23	1	1	78	34	112	0.303571
jun1.01.10	23	1	1	11	6	17	0.352941
jun1.01.11	23	1	1	47	79	126	0.626984
jun1.01.12	23	1	1
jun1.01.13	23	1	1	5	11	16	0.6875
jun1.01.14	23	1	1
jun1.01.15	23	1	1	18	15	33	0.454545
jun1.01.16	23	1	1	12	29	41	0.707317
jun1.01.17	23	1	1	3	10	13	0.769231
jun1.01.18	23	1	1	38	24	62	0.387097
jun1.01.19	23	1	1	34	31	65	0.476923
jun1.01.20	23	1	1	17	40	57	0.701754
jun1.01.21	23	1	1
jun1.01.22	23	1	1	4	26	30	0.866667
jun1.01.23	23	1	1
jun1.01.24	23	1	1
jun1.01.25	23	1	1	8	8	16	0.5
jun1.01.26	23	1	1	51	12	63	0.190476
jun1.01.27	23	1	1	14	5	19	0.263158
jun1.01.28	23	1	1
jun1.01.29	23	1	1
jun1.01.30	23	1	1	7	6	13	0.461538
jun1.02.01	23	0	1	38	36	74	0.486486
jun1.02.02	23	0	1	3	23	26	0.884615
jun1.02.03	23	0	1	23	35	58	0.603448
jun1.02.04	23	0	1
jun1.02.05	23	0	1	5	16	21	0.761905
jun1.02.06	23	0	1	2	0	2	0
jun1.02.07	23	0	1	24	13	37	0.351351
jun1.02.08	23	0	1	39	35	74	0.472973
jun1.02.09	23	0	1	4	5	9	0.555556
jun1.02.10	23	0	1	21	14	35	0.4
jun1.02.11	23	0	1	1	3	4	0.75
jun1.02.12	23	0	1	3	7	10	0.7
jun1.02.13	23	0	1	4	7	11	0.636364
jun1.02.14	23	0	1	18	40	58	0.689655
jun1.02.15	23	0	1	40	16	56	0.285714
jun1.02.16	23	0	1	17	25	42	0.595238
jun1.02.17	23	0	1	31	68	99	0.686869
jun1.02.18	23	0	1	17	61	78	0.782051
jun1.02.19	23	0	1	1	1	2	0.5
jun1.02.20	23	0	1	35	61	96	0.635417
jun1.02.21	23	0	1	26	45	71	0.633803
jun1.02.22	23	0	1	8	18	26	0.692308
jun1.02.23	23	0	1	18	34	52	0.653846
jun1.02.24	23	0	1	4	9	13	0.692308
jun1.02.25	23	0	1
jun1.02.26	23	0	1	22	18	40	0.45
jun1.02.27	23	0	1	22	70	92	0.76087
jun1.02.28	23	0	1	7	7	14	0.5
jun1.02.29	23	0	1	2	16	18	0.888889
jun1.02.30	23	0	1	38	140	178	0.786517
jun1.04.01	23	0	1	58	96	154	0.623377
jun1.04.02	23	0	1	32	125	157	0.796178
jun1.04.03	23	0	1	17	82	99	0.828283
jun1.04.04	23	0	1	17	123	140	0.878571
jun1.04.05	23	0	1	0	2	2	1
jun1.04.06	23	0	1	5	45	50	0.9
jun1.04.07	23	0	1	21	91	112	0.8125
jun1.04.08	23	0	1	34	233	267	0.872659
jun1.04.09	23	0	1	21	54	75	0.72
jun1.04.10	23	0	1	11	52	63	0.825397
jun1.04.11	23	0	1	5	90	95	0.947368
jun1.04.12	23	0	1	24	105	129	0.813953
jun1.04.13	23	0	1	0	1	1	1
jun1.04.14	23	0	1	17	73	90	0.811111
jun1.04.15	23	0	1	17	84	101	0.831683
jun1.04.16	23	0	1	58	205	263	0.779468
jun1.04.17	23	0	1	14	70	84	0.833333
jun1.04.18	23	0	1	11	98	109	0.899083
jun1.04.19	23	0	1	22	168	190	0.884211
jun1.04.20	23	0	1
jun1.04.21	23	0	1	14	81	95	0.852632
jun1.04.22	23	0	1	0	16	16	1
jun1.04.23	23	0	1	4	21	25	0.84
jun1.04.24	23	0	1
jun1.04.25	23	0	1	36	187	223	0.838565
jun1.04.26	23	0	1	23	162	185	0.875676
jun1.04.27	23	0	1
jun1.04.28	23	0	1	8	62	70	0.885714
jun1.04.29	23	0	1	19	149	168	0.886905
jun1.04.30	23	0	1	22	124	146	0.849315
jun1.11.01	23	0	1	4	39	43	0.906977
jun1.11.02	23	0	1	66	173	239	0.723849
jun1.11.03	23	0	1	34	42	76	0.552632
jun1.11.04	23	0	1	0	1	1	1
jun1.11.05	23	0	1	4	57	61	0.934426
jun1.11.06	23	0	1	26	90	116	0.775862
jun1.11.07	23	0	1	0	1	1	1
jun1.11.08	23	0	1	31	75	106	0.707547
jun1.11.09	23	0	1
jun1.11.10	23	0	1	6	87	93	0.935484
jun1.11.11	23	0	1	4	13	17	0.764706
jun1.11.12	23	0	1	1	9	10	0.9
jun1.11.13	23	0	1	0	3	3	1
jun1.11.14	23	0	1	3	13	16	0.8125
jun1.11.15	23	0	1	17	81	98	0.826531
jun1.11.16	23	0	1	1	2	3	0.666667
jun1.11.17	23	0	1
jun1.11.18	23	0	1
jun1.11.19	23	0	1	20	98	118	0.830508
jun1.11.20	23	0	1	45	240	285	0.842105
jun1.11.21	23	0	1	40	87	127	0.685039
jun1.11.22	23	0	1	10	90	100	0.9
jun1.11.23	23	0	1	2	7	9	0.777778
jun1.11.24	23	0	1
jun1.11.25	23	0	1	17	24	41	0.585366
jun1.11.26	23	0	1	7	17	24	0.708333
jun1.11.27	23	0	1	0	4	4	1
jun1.11.28	23	0	1	4	10	14	0.714286
jun1.11.29	23	0	1	16	79	95	0.831579
jun1.11.30	23	0	1	2	14	16	0.875
jun2.01.01	24	1	1	18	33	51	0.647059
jun2.01.02	24	1	1	25	41	66	0.621212
jun2.01.03	24	1	1	20	86	106	0.811321
jun2.01.04	24	1	1	89	45	134	0.335821
jun2.01.05	24	1	1
jun2.01.06	24	1	1	31	11	42	0.261905
jun2.01.07	24	1	1	51	119	170	0.7
jun2.01.08	24	1	1	24	31	55	0.563636
jun2.01.09	24	1	1	22	21	43	0.488372
jun2.01.10	24	1	1	22	24	46	0.521739
jun2.01.11	24	1	1	11	43	54	0.796296
jun2.01.12	24	1	1
jun2.01.13	24	1	1	49	167	216	0.773148
jun2.01.14	24	1	1
jun2.01.15	24	1	1	19	76	95	0.8
jun2.01.16	24	1	1	14	48	62	0.774194
jun2.01.17	24	1	1	10	3	13	0.230769
jun2.01.18	24	1	1	110	77	187	0.411765
jun2.01.19	24	1	1	8	8	16	0.5
jun2.01.20	24	1	1
jun2.01.21	24	1	1
jun2.01.22	24	1	1	4	15	19	0.789474
jun2.01.23	24	1	1
jun2.01.24	24	1	1	46	92	138	0.666667
jun2.01.25	24	1	1
jun2.01.26	24	1	1	22	62	84	0.738095
jun2.01.27	24	1	1	33	36	69	0.521739
jun2.01.28	24	1	1	13	17	30	0.566667
jun2.01.29	24	1	1
jun2.01.30	24	1	1	43	50	93	0.537634
jun2.02.01	24	0	1
jun2.02.02	24	0	1	1	7	8	0.875
jun2.02.03	24	0	1	9	67	76	0.881579
jun2.02.04	24	0	1	4	2	6	0.333333
jun2.02.05	24	0	1	4	26	30	0.866667
jun2.02.06	24	0	1	3	56	59	0.949153
jun2.02.07	24	0	1	6	42	48	0.875
jun2.02.08	24	0	1	1	7	8	0.875
jun2.02.09	24	0	1	0	1	1	1
jun2.02.10	24	0	1	8	139	147	0.945578
jun2.02.11	24	0	1	11	69	80	0.8625
jun2.02.12	24	0	1	7	12	19	0.631579
jun2.02.13	24	0	1	2	43	45	0.955556
jun2.02.14	24	0	1	0	1	1	1
jun2.02.15	24	0	1	4	65	69	0.942029
jun2.02.16	24	0	1	11	7	18	0.388889
jun2.02.17	24	0	1	19	66	85	0.776471
jun2.02.18	24	0	1	6	72	78	0.923077
jun2.02.19	24	0	1	5	16	21	0.761905
jun2.02.20	24	0	1	33	103	136	0.757353
jun2.02.21	24	0	1	9	75	84	0.892857
jun2.02.22	24	0	1	6	22	28	0.785714
jun2.02.23	24	0	1
jun2.02.24	24	0	1	46	32	78	0.410256
jun2.02.25	24	0	1	1	18	19	0.947368
jun2.02.26	24	0	1	34	34	68	0.5
jun2.02.27	24	0	1	23	179	202	0.886139
jun2.02.28	24	0	1	39	60	99	0.606061
jun2.02.29	24	0	1	102	64	166	0.385542
jun2.02.30	24	0	1	1	17	18	0.944444
jun2.04.01	24	0	1	27	115	142	0.809859
jun2.04.02	24	0	1	0	2	2	1
jun2.04.03	24	0	1	18	56	74	0.756757
jun2.04.04	24	0	1	1	14	15	0.933333
jun2.04.05	24	0	1
jun2.04.06	24	0	1	13	47	60	0.783333
jun2.04.07	24	0	1	66	128	194	0.659794
jun2.04.08	24	0	1	40	103	143	0.72028
jun2.04.09	24	0	1	13	38	51	0.745098
jun2.04.10	24	0	1	12	70	82	0.853659
jun2.04.11	24	0	1	53	171	224	0.763393
jun2.04.12	24	0	1	29	106	135	0.785185
jun2.04.13	24	0	1
jun2.04.14	24	0	1	8	69	77	0.896104
jun2.04.15	24	0	1	2	40	42	0.952381
jun2.04.16	24	0	1	36	77	113	0.681416
jun2.04.17	24	0	1	39	134	173	0.774566
jun2.04.18	24	0	1	65	293	358	0.818436
jun2.04.19	24	0	1	24	156	180	0.866667
jun2.04.20	24	0	1
jun2.04.21	24	0	1	36	170	206	0.825243
jun2.04.22	24	0	1	20	274	294	0.931973
jun2.04.23	24	0	1	6	79	85	0.929412
jun2.04.24	24	0	1	1	24	25	0.96
jun2.04.25	24	0	1	7	141	148	0.952703
jun2.04.26	24	0	1	1	6	7	0.857143
jun2.04.27	24	0	1	2	14	16	0.875
jun2.04.28	24	0	1	51	182	233	0.781116
jun2.04.29	24	0	1	17	142	159	0.893082
jun2.04.30	24	0	1	63	82	145	0.565517
jun2.11.01	24	0	1	42	30	72	0.416667
jun2.11.02	24	0	1	28	217	245	0.885714
jun2.11.03	24	0	1	14	115	129	0.891473
jun2.11.04	24	0	1
jun2.11.05	24	0	1
jun2.11.06	24	0	1	13	39	52	0.75
jun2.11.07	24	0	1	1	26	27	0.962963
jun2.11.08	24	0	1	16	67	83	0.807229
jun2.11.09	24	0	1
jun2.11.10	24	0	1	8	48	56	0.857143
jun2.11.11	24	0	1
jun2.11.12	24	0	1
jun2.11.13	24	0	1	12	54	66	0.818182
jun2.11.14	24	0	1	11	26	37	0.702703
jun2.11.15	24	0	1	56	309	365	0.846575
jun2.11.16	24	0	1	16	107	123	0.869919
jun2.11.17	24	0	1	19	29	48	0.604167
jun2.11.18	24	0	1	13	116	129	0.899225
jun2.11.19	24	0	1	10	32	42	0.761905
jun2.11.20	24	0	1	33	135	168	0.803571
jun2.11.21	24	0	1	34	177	211	0.838863
jun2.11.22	24	0	1	4	22	26	0.846154
jun2.11.23	24	0	1	17	113	130	0.869231
jun2.11.24	24	0	1	20	30	50	0.6
jun2.11.25	24	0	1	7	29	36	0.805556
jun2.11.26	24	0	1	3	23	26	0.884615
jun2.11.27	24	0	1	8	43	51	0.843137
jun2.11.28	24	0	1	5	26	31	0.83871
jun2.11.29	24	0	1	20	219	239	0.916318
jun2.11.30	24	0	1	11	82	93	0.88172
jun3.01.01	25	1	1
jun3.01.02	25	1	1	14	26	40	0.65
jun3.01.03	25	1	1	60	132	192	0.6875
jun3.01.04	25	1	1	65	98	163	0.601227
jun3.01.05	25	1	1	2	3	5	0.6
jun3.01.06	25	1	1	60	56	116	0.482759
jun3.01.07	25	1	1	74	30	104	0.288462
jun3.01.08	25	1	1	24	84	108	0.777778
jun3.01.09	25	1	1	2	2	4	0.5
jun3.01.10	25	1	1	19	7	26	0.269231
jun3.01.11	25	1	1	80	111	191	0.581152
jun3.01.12	25	1	1	11	5	16	0.3125
jun3.01.13	25	1	1	94	191	285	0.670175
jun3.01.14	25	1	1
jun3.01.15	25	1	1	52	55	107	0.514019
jun3.01.16	25	1	1	30	33	63	0.52381
jun3.01.17	25	1	1	4	2	6	0.333333
jun3.01.18	25	1	1	10	18	28	0.642857
jun3.01.19	25	1	1	5	22	27	0.814815
jun3.01.20	25	1	1	92	86	178	0.483146
jun3.01.21	25	1	1
jun3.01.22	25	1	1	62	18	80	0.225
jun3.01.23	25	1	1	24	15	39	0.384615
jun3.01.24	25	1	1
jun3.01.25	25	1	1	62	47	109	0.431193
jun3.01.26	25	1	1
jun3.01.27	25	1	1	20	23	43	0.534884
jun3.01.28	25	1	1
jun3.01.29	25	1	1
jun3.01.30	25	1	1	1	1	2	0.5
jun3.02.01	25	0	1	5	29	34	0.852941
jun3.02.02	25	0	1	16	67	83	0.807229
jun3.02.03	25	0	1	12	16	28	0.571429
jun3.02.04	25	0	1	8	12	20	0.6
jun3.02.05	25	0	1	6	6	12	0.5
jun3.02.06	25	0	1	0	2	2	1
jun3.02.07	25	0	1	11	13	24	0.541667
jun3.02.08	25	0	1	4	19	23	0.826087
jun3.02.09	25	0	1	1	0	1	0
jun3.02.10	25	0	1	15	70	85	0.823529
jun3.02.11	25	0	1	3	1	4	0.25
jun3.02.12	25	0	1
jun3.02.13	25	0	1	19	23	42	0.547619
jun3.02.14	25	0	1	9	12	21	0.571429
jun3.02.15	25	0	1	0	1	1	1
jun3.02.16	25	0	1	7	10	17	0.588235
jun3.02.17	25	0	1	6	10	16	0.625
jun3.02.18	25	0	1	37	27	64	0.421875
jun3.02.19	25	0	1	2	4	6	0.666667
jun3.02.20	25	0	1	70	83	153	0.542484
jun3.02.21	25	0	1	17	26	43	0.604651
jun3.02.22	25	0	1	40	84	124	0.677419
jun3.02.23	25	0	1	1	4	5	0.8
jun3.02.24	25	0	1	27	39	66	0.590909
jun3.02.25	25	0	1	20	12	32	0.375
jun3.02.26	25	0	1	4	6	10	0.6
jun3.02.27	25	0	1	10	29	39	0.74359
jun3.02.28	25	0	1	34	24	58	0.413793
jun3.02.29	25	0	1	18	9	27	0.333333
jun3.02.30	25	0	1
jun3.04.01	25	0	1	19	93	112	0.830357
jun3.04.02	25	0	1	23	130	153	0.849673
jun3.04.03	25	0	1	26	247	273	0.904762
jun3.04.04	25	0	1	20	100	120	0.833333
jun3.04.05	25	0	1
jun3.04.06	25	0	1	10	135	145	0.931034
jun3.04.07	25	0	1	12	132	144	0.916667
jun3.04.08	25	0	1	13	126	139	0.906475
jun3.04.09	25	0	1	20	139	159	0.874214
jun3.04.10	25	0	1	3	43	46	0.934783
jun3.04.11	25	0	1	36	345	381	0.905512
jun3.04.12	25	0	1	14	127	141	0.900709
jun3.04.13	25	0	1	4	10	14	0.714286
jun3.04.14	25	0	1	4	57	61	0.934426
jun3.04.15	25	0	1	9	38	47	0.808511
jun3.04.16	25	0	1	47	283	330	0.857576
jun3.04.17	25	0	1	17	181	198	0.914141
jun3.04.18	25	0	1	46	207	253	0.818182
jun3.04.19	25	0	1	20	155	175	0.885714
jun3.04.20	25	0	1
jun3.04.21	25	0	1	16	122	138	0.884058
jun3.04.22	25	0	1	17	147	164	0.896341
jun3.04.23	25	0	1	4	30	34	0.882353
jun3.04.24	25	0	1	12	131	143	0.916084
jun3.04.25	25	0	1	7	78	85	0.917647
jun3.04.26	25	0	1	60	402	462	0.87013
jun3.04.27	25	0	1	0	4	4	1
jun3.04.28	25	0	1	14	147	161	0.913043
jun3.04.29	25	0	1	20	218	238	0.915966
jun3.04.30	25	0	1	24	211	235	0.897872
jun3.11.01	25	0	1	9	73	82	0.890244
jun3.11.02	25	0	1
jun3.11.03	25	0	1	10	71	81	0.876543
jun3.11.04	25	0	1	7	70	77	0.909091
jun3.11.05	25	0	1	3	19	22	0.863636
jun3.11.06	25	0	1	49	221	270	0.818519
jun3.11.07	25	0	1	0	23	23	1
jun3.11.08	25	0	1	28	127	155	0.819355
jun3.11.09	25	0	1	0	2	2	1
jun3.11.10	25	0	1	1	1	2	0.5
jun3.11.11	25	0	1	1	4	5	0.8
jun3.11.12	25	0	1	1	11	12	0.916667
jun3.11.13	25	0	1	4	28	32	0.875
jun3.11.14	25	0	1	6	32	38	0.842105
jun3.11.15	25	0	1	16	79	95	0.831579
[truncated: 2,655 more rows]
[truncated: 17 more columns]

## Sheet: BG trap
Date of release	No of male released	Data collection	Release			Control
			Female	Male	Both	Female	Male	Both
		2022-02-07	13	1	14	21	0	21
		2022-02-15	15	4	19	19	0	19
		2022-02-22	23	5	28	14	7	21
		2022-02-28	13	3	16	14	5	19
		2022-03-08	18	3	21	20	3	23
		2022-03-13	8	1	9	16	9	25
		2022-03-20	15	5	20	44	32	76
		2022-03-28	11	5	16	26	24	50
		2022-04-04	18	2	20	23	9	32
		2022-04-11	10	3	13	24	3	27
		2022-04-18	17	29	46	6	2	8
		2022-04-25	11	2	13	11	1	12
		2022-05-02
		2022-05-09	22	9	31	44	8	52
		2022-05-16	11	4	15	42	0	42
2022-05-26	14894	2022-05-23	11	6	17	26	4	30
2022-06-02	23612	2022-05-30	11	70	81	31	1	32
2022-06-09	32568	2022-06-06	11	118	129	27	0	27
2022-06-16	24347	2022-06-13	9	86	95	18	2	20
2022-06-23	34247	2022-06-20	10	83	93	23	1	24
2022-06-30	27403	2022-06-27	6	69	75	20	1	21
2022-07-07	39217	2022-07-04	10	70	80	32	1	33
2022-07-14	37808	2022-07-11	9	80	89	19	1	20
2022-07-21	25798	2022-07-18	7	61	68	16	1	17
2022-07-28	41754	2022-07-25	8	38	46	19	1	20
2022-08-04	43344	2022-08-01	6	58	64	21	0	21
2022-08-11	33796	2022-08-08	7	60	67	10	2	12
2022-08-18	29215	2022-08-15	6	29	35	10	0	10
2022-08-25	31055	2022-08-22	4	52	56	11	0	11
2022-09-01	30750	2022-08-29	4	43	47	13	1	14
2022-09-08	31888	2022-09-05	7	24	31	17	0	17
2022-09-15	35910	2022-09-12	4	17	21	3	2	5
2022-09-22	24905	2022-09-19	3	34	37	10	0	10
2022-09-29	43850	2022-09-26	6	25	31	7	2	9
2022-10-06	29816	2022-10-03	5	51	56	4	2	6
2022-10-13	32346	2022-10-10	4	46	50	4	0	4
2022-10-20	15883	2022-10-17	5	46	51	5	1	6
2022-10-27	52087	2022-10-24	3	18	21	8	4	12
2022-11-03	32230	2022-10-31	8	71	79	11	2	13
		2022-11-07	6	39	45	4	1	5
		2022-11-14	5	4	9	2	2	4
		2022-11-21	8	2	10	6	1	7

## Sheet: Statistical output
glm release vs. control 1		time block				release vs. control 1
		pre-intervention	pre-release control measure	release			time block	B	se	wald chi-suare	P value	exp(B) (95% CI)	reduction
eh	site	Wald Chi-square = 3.337; P = 0.068	Wald Chi-square = 0.010; P = 0.921	Wald Chi-square = 826.510; P < 0.001		eh	pre-intervention	0.195	0.107	3.302	0.069	1.215 (0.985 - 1.500)	-
	week	Wald Chi-square = 19.880; P = 0.069	Wald Chi-square =1.049; P = 0.306	Wald Chi-square = 97.321; P < 0.001			pre-release control measure	-0.044	0.295	0.022	0.883	0.957 (0.537 - 1.707)	-
	site*week	Wald Chi-square = 8.641; P = 0.733	Wald Chi-square = 0.184; P = 0.668	Wald Chi-square = 110.355; P < 0.001			release	-1.972	0.067	863.232	< 0.001	0.139 (0.122 - 0.159)	86.1
oi	site	Wald Chi-square =11.442; P = 0.407	Wald Chi-square = 3.038; P = 0.081	Wald Chi-square = 16.349; P = 0.875		oi	pre-intervention	-0.115	0.215	0.288	0.592	0.891 (0.585 - 1.358)	-
	week	Wald Chi-square = 0.302; P = 0.583	Wald Chi-square = 0.468; P = 0.494	Wald Chi-square = 0.000015; P = 0.997			pre-release control measure	0.374	0.616	0.367	0.545	1.453 (0.434 - 4.863)	-
	site*week	Wald Chi-square = 23.621; P = 0.014	Wald Chi-square = 0.103; P = 0.748	Wald Chi-square = 11.978; P = 0.980			release	-1.008	0.746	1.824	0.177	0.365 (0.085 - 1.576)	-
odi	site	Wald Chi-square =143.600; P < 0.001	Wald Chi-square = 16.103; P < 0.001	Wald Chi-square = 614.784; P < 0.001		odi	pre-intervention	-0.862	0.075	131.446	< 0.001	0.422 (0.365 - 0.489)	57.8
	week	Wald Chi-square = 36.913; P < 0.001	Wald Chi-square = 5.464; P = 0.019	Wald Chi-square = 132.475; P < 0.001			pre-release control measure	-0.719	0.184	15.346	< 0.001	0.487 (0.340 - 0.698)	51.3
	site*week	Wald Chi-square = 33.456; P < 0.001	Wald Chi-square = 0.210; P = 0.647	Wald Chi-square = 53.437; P = 0.001			release	-1.218	0.052	545.503	< 0.001	0.296 (0.267 - 0.328)	70.4
female count	site	Wald Chi-square = 11.954; P = 0.001	Wald Chi-square = 0.170; P = 0.680	Wald Chi-square = 37.159; P < 0.001		female count	pre-intervention	-0.365	0.1	13.209	< 0.001	0.694 (0.570 - 0.845)	30.6
	week	Wald Chi-square = 16.493; P = 0.086	Wald Chi-square = 9.382; P = 0.009	Wald Chi-square = 91.892; P < 0.001			pre-release control measure	-0.414	0.206	4.024	0.045	0.661 (0.441 - 0.991)	33.9
	site*week	Wald Chi-square = 20.774; P = 0.023	Wald Chi-square = 17.785; P < 0.001	Wald Chi-square = 18.518; P = 0.777			release	-0.775	0.093	69.902	< 0.001	0.461 (0.384 - 0.552)	53.1
glm release vs. control 2		time block				release vs. control 2
		pre-intervention	pre-release control measure	release			time block	B	se	wald chi-suare	P value	exp(B) (95% CI)	reduction
eh	site	Wald Chi-square = 0.413; P = 0.520	Wald Chi-square = 1.344; P = 0.246	Wald Chi-square = 109.943; P < 0.001		eh	pre-intervention	0.054	0.11	0.244	0.621	1.056 (0.851 - 1.309)	-
	week	Wald Chi-square = 8.175; P = 0.771	Wald Chi-square = 0.106; P = 0.745	Wald Chi-square = 834.370; P < 0.001			pre-release control measure	0.083	0.288	0.083	0.773	1.087 (0.617 - 1.912)	-
	site*week	Wald Chi-square = 12.802; P = 0.384	Wald Chi-square = 0.106; P = 0.745	Wald Chi-square = 106.225; P < 0.001			release	-1.989	0.067	872.014	< 0.001	0.137 (0.120 - 0.156)	86.3
oi	site	Wald Chi-square = 0.078; P = 0.781	Wald Chi-square = 2.8411; P = 0.092	Wald Chi-square = 0.834; P = 0.361		oi	pre-intervention	-0.045	0.212	0.045	0.832	0.956 (0.631 - 1.449)	-
	week	Wald Chi-square = 12.431; P = 0.332	Wald Chi-square = 0.914; P = 0.339	Wald Chi-square =21.747; P = 0.594			pre-release control measure	0.904	0.574	2.029	0.115	2.469 (0.802 - 7.607)	-
	site*week	Wald Chi-square = 9.806; P = 0.548	Wald Chi-square = 1.668; P = 0.197	Wald Chi-square = 36.811; P = 0.046			release	-0.19	0.129	2.174	0.14	0.827 (0.643 - 1.064)	-
odi	site	Wald Chi-square = 23.949; P < 0.001	Wald Chi-square = 2.536; P = 0.111	Wald Chi-square = 111.886; P < 0.001		odi	pre-intervention	-0.331	0.075	19.364	< 0.001	0.718 (0.619 - 0.832)	28.2
	week	Wald Chi-square = 43.109; P < 0.001	Wald Chi-square = 1.168; P = 0.280	Wald Chi-square =135.837; P < 0.001			pre-release control measure	-0.262	0.184	2.03	0.154	0.770 (0.537 - 1.103)	-
	site*week	Wald Chi-square = 28.409; P = 0.003	Wald Chi-square = 2.929; P = 0.087	Wald Chi-square = 63.235; P < 0.001			release	-0.488	0.052	87.379	< 0.001	0.614 (0.554 - 0.680)	38.6

## Sheet: Abbreviation
eh	eggs hatching
oi	ovitrap index
odi	ovitrap density index
pcm	pre-release control measures
